# Supplementary material for: Phylogenetic reconstruction of Tuberolachnini and Lachninae (Insecta, Hemiptera): Morphological and molecular analyses revealed a new tribe
Source: Front Zool. 2024 Nov 19;21:29. doi: 10.1186/s12983-024-00550-2 (PMC11575128; doi:10.1186/s12983-024-00550-2)
Supplement: Supplementary file 1 — Additional file 1: Aphids samples used for the study. [file 12983_2024_550_MOESM1_ESM.xlsx]

## Sheet: Sheet1
Family	Subfamily	Tribe	Genera	Species	Host plant family	Host plant	No. voucher	individual no.	GB numbers/COI	GB numbers/COII	GB numbers/Cytb	GB numbers/EF	Refernces
Adelgidae	-	-	Pineus (Pineus) Shimer	Pineus (Pineus) armandicola Zhang, Zhong & Zhang	-	-	18168	-	JQ920909	JX035238	JX035721	KM501189	Chen, R., Jiang, L. Y., & Qiao, G. X. (2012). The effectiveness of three regions in mitochondrial genome for aphid DNA barcoding: a case in Lachininae. PloS one, 7(10), e46190.
Phylloxeridae	Phylloxerinae	-	Phylloxerina Börner	Phylloxerina salicis (Lichtenstein)	-	-	15434	-	JQ920928	JX035119	JX035720	KM501188	Chen, R., Jiang, L. Y., & Qiao, G. X. (2012). The effectiveness of three regions in mitochondrial genome for aphid DNA barcoding: a case in Lachininae. PloS one, 7(10), e46190.
Aphidinae	Greenideinae	Cervaphidini	Cervaphis van der Goot	Cervaphis echinata Hille Ris Lambers	-	-	2717		JQ926132	KF856755	JX186599	JQ418324	unpublished
Aphidinae	Greenideinae	Greenideini	Greenidea Schouteden, 1905	Greenidea decaspermi Takahashi			2713		JQ925992	KF856765	JX186648	KF856804	unpublished
Aphidinae	Greenideinae	Greenideini	Greenidea Schouteden, 1905	Greenidea ficicola Takahashi	-	-	2713		JQ925987	KF856766	JX186652	KF856805	unpublished
Aphidinae	Greenideinae	Greenideini	Mollitrichosiphum	Mollitrichosiphum (Metatrichosiphon) luchuanum (Takahashi)	-	-	2713		JQ926108	KF856781	JX186699	JN645021	unpublished
Aphidinae	Hormaphidinae	-	Hormaphis Osten-Sacken, 1861	Hormaphis betulae (Mordvilko, 1901)	-	-	3374		NC_029495	AF454622	KT875793	MN167446	Li, Y. Q., Chen, J., & Qiao, G. X. (2017). Complete mitochondrial genome of the aphid Hormaphis betulae (Mordvilko)(Hemiptera: Aphididae: Hormaphidinae). Mitochondrial DNA Part A, 28(2), 265-266.
Aphidinae	Hormaphidinae	Cervaphidini	Cerataphis Lichtenstein, 1883	Cervaphis echinata Hille Ris Lambers	-	-	2713		KX698136	L38298	KX698147	KX698154	Stern, D. L. (1994). A phylogenetic analysis of soldier evolution in the aphid family Hormaphididae. Proceedings of the Royal Society of London. Series B: Biological Sciences, 256(1346), 203-209.
Aphidinae	Tamaliinae	-	Tamalia Baker, 1920	Tamalia coweni	-	-	2825		MN998591	MT039313	MT039339	MT039365	Du, C., Chen, J., Jiang, L., & Qiao, G. (2021). Phylogeny of drepanosiphine aphids sensu lato (Hemiptera, Aphidoidea) inferred from molecular and morphological data. Current Zoology, 67(5), 501-513.
Aphidinae	Phloeomyzinae	-	Phloeomyzus de Horváth, 1896	Phloeomyzus passerinii 1	-	-	2085		KF311117	KF311138	(No data)	KF311159	Liu, L., Li, X. Y., Huang, X. L., & Qiao, G. X. (2014). Evolutionary relationships of Pemphigus and allied genera (Hemiptera: Aphididae: Eriosomatinae) and their primary endosymbiont, Buchnera aphidicola. Insect science, 21(3), 301-312.
Aphidinae	Phloeomyzinae	-	Phloeomyzus de Horváth, 1896	Phloeomyzus passerinii 2	-	-	2089		KP722571	KF311137	(No data)	JX627597	Jiang, L. Y., Chen, J., Guo, K., & Qiao, G. X. (2015). Review of the genus Ceratovacuna (Hemiptera: Aphididae) with descriptions of five new species from China. Zootaxa, 3986(1), 35-60.
Aphidinae	Phloeomyzinae	-	Phloeomyzus de Horváth, 1896	Phloeomyzus passerinii 3			3387		JQ920929	KP722571	KP722571	KF311158	unpublished
Aphidinae	Lachninae	Eulachnini	Cinara (Cinara) Curtis	Cinara (Cinara) pruiniviridis Zhang, Chen, Zhong & Li	Pinaceae	Picea asperata	27377	1	JQ916811	JX035414	JX035709	KM501152	Chen, R., Jiang, L. Y., & Qiao, G. X. (2012). The effectiveness of three regions in mitochondrial genome for aphid DNA barcoding: a case in Lachininae. PloS one, 7(10), e46190.
Aphidinae	Lachninae	Eulachnini	Cinara (Cinara) Curtis	Cinara (Cinara) pruiniviridis Zhang, Chen, Zhong & Li	Pinaceae	Picea asperata	27387	2	JQ916813	JX035417	JX035712	KM501153	Chen, R., Jiang, L. Y., & Qiao, G. X. (2012). The effectiveness of three regions in mitochondrial genome for aphid DNA barcoding: a case in Lachininae. PloS one, 7(10), e46190.
Aphidinae	Lachninae	Eulachnini	Cinara (Cinara) Curtis	Cinara (Cinara) pseudotaxifoliae Palmer	Pinaceae	Pseudotsuga sp.	3029	1	KF649506	AF156197	KF694216	AY472031	Jousselin, E., Cruaud, A., Genson, G., Chevenet, F., Foottit, R. G., & Cœur d’acier, A. (2013). Is ecological speciation a major trend in aphids? Insights from a molecular phylogeny of the conifer-feeding genus Cinara. Frontiers in zoology, 10(1), 56.
Aphidinae	Lachninae	Eulachnini	Cinara (Cinara) Curtis	Cinara (Cinara) pseudotaxifoliae Palmer	Pinaceae	Pseudotsuga menziesii	3391	2	KY064227	(No data)	KY064293	KY064481	Meseguer, Andrea S., et al. "Buchnera has changed flatmate but the repeated replacement of co‐obligate symbionts is not associated with the ecological expansions of their aphid hosts." Molecular ecology 26.8 (2017): 2363-2378.
Aphidinae	Lachninae	Eulachnini	Cinara (Cinara) Curtis	Cinara (Cinara) pseudotaxifoliae Palmer	Pinaceae	Pseudotsuga menziesii	3385	3	KY064221	(No data)	KY064287	KY064476	Meseguer, Andrea S., et al. "Buchnera has changed flatmate but the repeated replacement of co‐obligate symbionts is not associated with the ecological expansions of their aphid hosts." Molecular ecology 26.8 (2017): 2363-2378.
Aphidinae	Lachninae	Eulachnini	Cinara (Cinara) Curtis	Cinara (Cinara) pseudotaxifoliae Palmer	Pinaceae	Pseudotsuga menziesii	3384	4	KY064220	(No data)	KY064286	KY064475	Meseguer, Andrea S., et al. "Buchnera has changed flatmate but the repeated replacement of co‐obligate symbionts is not associated with the ecological expansions of their aphid hosts." Molecular ecology 26.8 (2017): 2363-2378.
Aphidinae	Lachninae	Eulachnini	Cinara (Cinara) Curtis	Cinara (Cinara) acutirostris Hille Ris Lambers	Pinaceae	Pinus sylvestris	17928	-	JQ916711	JX035223	JX035555	KM501107	Chen, R., Jiang, L. Y., & Qiao, G. X. (2012). The effectiveness of three regions in mitochondrial genome for aphid DNA barcoding: a case in Lachininae. PloS one, 7(10), e46190.
Aphidinae	Lachninae	Eulachnini	Cinara (Cinara) Curtis	Cinara (Cinara) alba Zhang	Pinaceae	Picea asperata	16505	-	JQ916681	JX035174	JX035510	KM501095	Chen, R., Jiang, L. Y., & Qiao, G. X. (2012). The effectiveness of three regions in mitochondrial genome for aphid DNA barcoding: a case in Lachininae. PloS one, 7(10), e46190.
Aphidinae	Lachninae	Eulachnini	Cinara (Cinara) Curtis	Cinara (Cinara) brevisaeta Zhang & Zhang	Pinaceae	Pinus armandi	24880	-	JQ916793	JX035382	JX035683	KM501143	Chen, R., Jiang, L. Y., & Qiao, G. X. (2012). The effectiveness of three regions in mitochondrial genome for aphid DNA barcoding: a case in Lachininae. PloS one, 7(10), e46190.
Aphidinae	Lachninae	Eulachnini	Cinara (Cinara) Curtis	Cinara (Cinara) bungeanae Zhang & Zhang	Pinaceae	Pinus bungeana	16107	1	JQ916678	JX035162	JX035500	KM501092	Chen, R., Jiang, L. Y., & Qiao, G. X. (2012). The effectiveness of three regions in mitochondrial genome for aphid DNA barcoding: a case in Lachininae. PloS one, 7(10), e46190.
Aphidinae	Lachninae	Eulachnini	Cinara (Cinara) Curtis	Cinara (Cinara) bungeanae Zhang & Zhang	Pinaceae	Pinus bungeana	18821	2	JQ916739	JX035270	JX035590	KM501119	Chen, R., Jiang, L. Y., & Qiao, G. X. (2012). The effectiveness of three regions in mitochondrial genome for aphid DNA barcoding: a case in Lachininae. PloS one, 7(10), e46190.
Aphidinae	Lachninae	Eulachnini	Cinara (Cinara) Curtis	Cinara (Cinara) bungeanae Zhang & Zhang	Pinaceae	Pinus bungeana	18841	3	JQ916740	JX035273	JX035592	KM501120	Chen, R., Jiang, L. Y., & Qiao, G. X. (2012). The effectiveness of three regions in mitochondrial genome for aphid DNA barcoding: a case in Lachininae. PloS one, 7(10), e46190.
Aphidinae	Lachninae	Eulachnini	Cinara (Cinara) Curtis	Cinara (Cinara) cedri Mimeur	Pinaceae	Cedrus deodara	29151	1	KM501340	KM501311	KM501373	KM501162	Chen et al., 2015
Aphidinae	Lachninae	Eulachnini	Cinara (Cinara) Curtis	Cinara (Cinara) cedri Mimeur	Pinaceae	Cedrus deodara	30500	2	KM501341	KM501312	KM501374	KM501163	Chen et al., 2015
Aphidinae	Lachninae	Eulachnini	Cinara (Cinara) Curtis	Cinara (Cinara) cedri Mimeur	Pinaceae	Cedrus sp.	3033	3	KF649509	(No data)	KY064315	KY064501	Jousselin, E., Cruaud, A., Genson, G., Chevenet, F., Foottit, R. G., & Cœur d’acier, A. (2013). Is ecological speciation a major trend in aphids? Insights from a molecular phylogeny of the conifer-feeding genus Cinara. Frontiers in zoology, 10(1), 56.
Aphidinae	Lachninae	Eulachnini	Cinara (Cinara) Curtis	Cinara (Cinara) coloradensis (Gillette)	Pinaceae	Picea sp.	3285	1	KP869224	(No data)	KP869312	KP869555	Meseguer, Andrea S., et al. "Unravelling the historical biogeography and diversification dynamics of a highly diverse conifer‐feeding aphid genus." Journal of Biogeography 42.8 (2015): 1482-1494.
Aphidinae	Lachninae	Eulachnini	Cinara (Cinara) Curtis	Cinara (Cinara) coloradensis (Gillette)	Pinaceae	Picea sp.	3242	2	KP869196	(No data)	KP869284	KP869529	Meseguer, Andrea S., et al. "Unravelling the historical biogeography and diversification dynamics of a highly diverse conifer‐feeding aphid genus." Journal of Biogeography 42.8 (2015): 1482-1494.
Aphidinae	Lachninae	Eulachnini	Cinara (Cinara) Curtis	Cinara (Cinara) coloradensis (Gillette)	Pinaceae	Picea sp.	3233	3	KP869190	(No data)	KP869278	KP869523	Meseguer, Andrea S., et al. "Unravelling the historical biogeography and diversification dynamics of a highly diverse conifer‐feeding aphid genus." Journal of Biogeography 42.8 (2015): 1482-1494.
Aphidinae	Lachninae	Eulachnini	Cinara (Cinara) Curtis	Cinara (Cinara) costata (Zetterstedt)	Taxaceae	Taxus sp.	13506	1	JQ916629	JX035075	JX035433	KM501075	Chen, R., Jiang, L. Y., & Qiao, G. X. (2012). The effectiveness of three regions in mitochondrial genome for aphid DNA barcoding: a case in Lachininae. PloS one, 7(10), e46190.
Aphidinae	Lachninae	Eulachnini	Cinara (Cinara) Curtis	Cinara (Cinara) costata (Zetterstedt)	Pinaceae	Abies sp.	18253	2	JQ916725	JX035248	JX035571	KM501114	Chen, R., Jiang, L. Y., & Qiao, G. X. (2012). The effectiveness of three regions in mitochondrial genome for aphid DNA barcoding: a case in Lachininae. PloS one, 7(10), e46190.
Aphidinae	Lachninae	Eulachnini	Cinara (Cinara) Curtis	Cinara (Cinara) costata (Zetterstedt)	Pinaceae	Abies sp.	18657	3	JQ916730	JX035256	JX035577	KM501116	Chen, R., Jiang, L. Y., & Qiao, G. X. (2012). The effectiveness of three regions in mitochondrial genome for aphid DNA barcoding: a case in Lachininae. PloS one, 7(10), e46190.
Aphidinae	Lachninae	Eulachnini	Cinara (Cinara) Curtis	Cinara (Cinara) cuneomaculata (del Guercio)	Pinaceae	Larix sp.	15552	1	JQ916658	JX035122	JX035464	KM501086	Chen, R., Jiang, L. Y., & Qiao, G. X. (2012). The effectiveness of three regions in mitochondrial genome for aphid DNA barcoding: a case in Lachininae. PloS one, 7(10), e46190.
Aphidinae	Lachninae	Eulachnini	Cinara (Cinara) Curtis	Cinara (Cinara) cuneomaculata (del Guercio)	Pinaceae	Larix sp.	22710	2	JQ916774	JX035350	JX035653	KM501137	Chen, R., Jiang, L. Y., & Qiao, G. X. (2012). The effectiveness of three regions in mitochondrial genome for aphid DNA barcoding: a case in Lachininae. PloS one, 7(10), e46190.
Aphidinae	Lachninae	Eulachnini	Cinara (Cinara) Curtis	Cinara (Cinara) cuneomaculata (del Guercio)	Pinaceae	Larix sp.	17808	3	JQ916706	JX035217	JX035549	KM501104	Chen, R., Jiang, L. Y., & Qiao, G. X. (2012). The effectiveness of three regions in mitochondrial genome for aphid DNA barcoding: a case in Lachininae. PloS one, 7(10), e46190.
Aphidinae	Lachninae	Eulachnini	Cinara (Cinara) Curtis	Cinara (Cinara) cuneomaculata (del Guercio)	Pinaceae	Larix leptolepis	3320	4	KP869245	(No data)	KP869331	KP869557	Meseguer, Andrea S., et al. "Unravelling the historical biogeography and diversification dynamics of a highly diverse conifer‐feeding aphid genus." Journal of Biogeography 42.8 (2015): 1482-1494.
Aphidinae	Lachninae	Eulachnini	Cinara (Cinara) Curtis	Cinara (Cinara) cuneomaculata (del Guercio)	Pinaceae	Larix leptolepis	3294	5	KP869230	(No data)	KP869317	KP869556	Meseguer, Andrea S., et al. "Unravelling the historical biogeography and diversification dynamics of a highly diverse conifer‐feeding aphid genus." Journal of Biogeography 42.8 (2015): 1482-1494.
Aphidinae	Lachninae	Eulachnini	Cinara (Cinara) Curtis	Cinara (Cinara) curtihirsuta Hottes & Essig	Pinaceae	Abies sp.	3078	1	KF649541	(No data)	KF694252	KF694012	Jousselin, E., Cruaud, A., Genson, G., Chevenet, F., Foottit, R. G., & Cœur d’acier, A. (2013). Is ecological speciation a major trend in aphids? Insights from a molecular phylogeny of the conifer-feeding genus Cinara. Frontiers in zoology, 10(1), 56.
Aphidinae	Lachninae	Eulachnini	Cinara (Cinara) Curtis	Cinara (Cinara) curtihirsuta Hottes & Essig	Pinaceae	Abies sp.	3070	2	KF649533	(No data)	KF694244	KF694004	Jousselin, E., Cruaud, A., Genson, G., Chevenet, F., Foottit, R. G., & Cœur d’acier, A. (2013). Is ecological speciation a major trend in aphids? Insights from a molecular phylogeny of the conifer-feeding genus Cinara. Frontiers in zoology, 10(1), 56.
Aphidinae	Lachninae	Eulachnini	Cinara (Cinara) Curtis	Cinara (Cinara) etsuhoe Inouye	Pinaceae	Pinus densiflora	-	-	(No data)	AF156194	(No data)	AF163869	Normark, B. B. (2000). Molecular systematics and evolution of the aphid family Lachnidae. Molecular phylogenetics and evolution, 14(1), 131-140.
Aphidinae	Lachninae	Eulachnini	Cinara (Cinara) Curtis	Cinara (Cinara) formosana (Takahashi)	Pinaceae	Pinus tabuliformis	16155	1	JX034953	JX035165	JX035503	KM501093	Chen, R., Jiang, L. Y., & Qiao, G. X. (2012). The effectiveness of three regions in mitochondrial genome for aphid DNA barcoding: a case in Lachininae. PloS one, 7(10), e46190.
Aphidinae	Lachninae	Eulachnini	Cinara (Cinara) Curtis	Cinara (Cinara) formosana (Takahashi)	Pinaceae	Pinus massoniana	18072	2	JX034976	JX035231	JX035560	KM501109	Chen, R., Jiang, L. Y., & Qiao, G. X. (2012). The effectiveness of three regions in mitochondrial genome for aphid DNA barcoding: a case in Lachininae. PloS one, 7(10), e46191.
Aphidinae	Lachninae	Eulachnini	Cinara (Cinara) Curtis	Cinara (Cinara) formosana (Takahashi)	Pinaceae	Pinus yunnanensis	18216	3	JX034979	JX035241	JX035565	KM501112	Chen, R., Jiang, L. Y., & Qiao, G. X. (2012). The effectiveness of three regions in mitochondrial genome for aphid DNA barcoding: a case in Lachininae. PloS one, 7(10), e46192.
Aphidinae	Lachninae	Eulachnini	Cinara (Cinara) Curtis	Cinara (Cinara) formosana (Takahashi)	Pinaceae	Pinus tabuliformis	16089	4	JX034949	JX035158	JX035497	KC202026	Chen, R., Jiang, L. Y., & Qiao, G. X. (2012). The effectiveness of three regions in mitochondrial genome for aphid DNA barcoding: a case in Lachininae. PloS one, 7(10), e46193.
Aphidinae	Lachninae	Eulachnini	Cinara (Cinara) Curtis	Cinara (Cinara) formosana (Takahashi)	Pinaceae	Pinus tabuliformis	16083	5	JX034948	JX035155	JX035494	KC202025	Chen, R., Jiang, L. Y., & Qiao, G. X. (2012). The effectiveness of three regions in mitochondrial genome for aphid DNA barcoding: a case in Lachininae. PloS one, 7(10), e46194.
Aphidinae	Lachninae	Eulachnini	Cinara (Cinara) Curtis	Cinara (Cinara) fornacula Hottes	Pinaceae	Picea sp.	3234	1	KP869191	(No data)	KP869279	KP869524	Meseguer, Andrea S., et al. "Unravelling the historical biogeography and diversification dynamics of a highly diverse conifer‐feeding aphid genus." Journal of Biogeography 42.8 (2015): 1482-1494.
Aphidinae	Lachninae	Eulachnini	Cinara (Cinara) Curtis	Cinara (Cinara) fornacula Hottes	Pinaceae	Picea sp.	2907	2	KF649439	(No data)	KF694147	KF693916	Jousselin, E., Cruaud, A., Genson, G., Chevenet, F., Foottit, R. G., & Cœur d’acier, A. (2013). Is ecological speciation a major trend in aphids? Insights from a molecular phylogeny of the conifer-feeding genus Cinara. Frontiers in zoology, 10(1), 56.
Aphidinae	Lachninae	Eulachnini	Cinara (Cinara) Curtis	Cinara (Cinara) fornacula Hottes	Pinaceae	Picea sp.	3277	3	KP869217	(No data)	KP869305	KP869547	Meseguer, Andrea S., et al. "Unravelling the historical biogeography and diversification dynamics of a highly diverse conifer‐feeding aphid genus." Journal of Biogeography 42.8 (2015): 1482-1494.
Aphidinae	Lachninae	Eulachnini	Cinara (Cinara) Curtis	Cinara (Cinara) fornacula Hottes	Pinaceae	Picea sp.	3264	4	KP869210	(No data)	KP869298	KP869543	Meseguer, Andrea S., et al. "Unravelling the historical biogeography and diversification dynamics of a highly diverse conifer‐feeding aphid genus." Journal of Biogeography 42.8 (2015): 1482-1494.
Aphidinae	Lachninae	Eulachnini	Cinara (Cinara) Curtis	Cinara (Cinara) fornacula Hottes	Pinaceae	Picea sp.	3248	5	KP869200	(No data)	KP869288	KP869533	Meseguer, Andrea S., et al. "Unravelling the historical biogeography and diversification dynamics of a highly diverse conifer‐feeding aphid genus." Journal of Biogeography 42.8 (2015): 1482-1494.
Aphidinae	Lachninae	Eulachnini	Cinara (Cinara) Curtis	Cinara (Cinara) glabra (Gillette et Palmer)	Pinaceae	Pinus ponderosa	2969b	-	KF649474	AF156195	KF694182	AF163870	Jousselin, E., Cruaud, A., Genson, G., Chevenet, F., Foottit, R. G., & Cœur d’acier, A. (2013). Is ecological speciation a major trend in aphids? Insights from a molecular phylogeny of the conifer-feeding genus Cinara. Frontiers in zoology, 10(1), 56.
Aphidinae	Lachninae	Eulachnini	Cinara (Cinara) Curtis	Cinara (Cinara) largirostris Zhang & Zhang	Pinaceae	Pinus tabulaeformis	16073	1	JQ916672	JX035147	JX035486	KM501091	Chen, R., Jiang, L. Y., & Qiao, G. X. (2012). The effectiveness of three regions in mitochondrial genome for aphid DNA barcoding: a case in Lachininae. PloS one, 7(10), e46194.
Aphidinae	Lachninae	Eulachnini	Cinara (Cinara) Curtis	Cinara (Cinara) largirostris Zhang & Zhang	Pinaceae	Keteleeria fortunei	19386	2	JQ916751	JX035291	JX035608	KM501123	Chen, R., Jiang, L. Y., & Qiao, G. X. (2012). The effectiveness of three regions in mitochondrial genome for aphid DNA barcoding: a case in Lachininae. PloS one, 7(10), e46194.
Aphidinae	Lachninae	Eulachnini	Cinara (Cinara) Curtis	Cinara (Cinara) largirostris Zhang & Zhang	Pinaceae	Pinus tabulaeformis	19458	3	JQ916757	JX035300	JX035613	KM501127	Chen, R., Jiang, L. Y., & Qiao, G. X. (2012). The effectiveness of three regions in mitochondrial genome for aphid DNA barcoding: a case in Lachininae. PloS one, 7(10), e46194.
Aphidinae	Lachninae	Eulachnini	Cinara (Cinara) Curtis	Cinara (Cinara) largirostris Zhang & Zhang	Pinaceae	Pinus tabulaeformis	18845	4	JQ916741	JX035274	JX035593	(No data)	Chen, R., Jiang, L. Y., & Qiao, G. X. (2012). The effectiveness of three regions in mitochondrial genome for aphid DNA barcoding: a case in Lachininae. PloS one, 7(10), e46194.
Aphidinae	Lachninae	Eulachnini	Cinara (Cinara) Curtis	Cinara (Cinara) largirostris Zhang & Zhang	Pinaceae	Pinaceae	18415	5	JQ916728	JX035254	JX035575	(No data)	Chen, R., Jiang, L. Y., & Qiao, G. X. (2012). The effectiveness of three regions in mitochondrial genome for aphid DNA barcoding: a case in Lachininae. PloS one, 7(10), e46194.
Aphidinae	Lachninae	Eulachnini	Cinara (Cinara) Curtis	Cinara (Cinara) laricis (Hartig)	Pinaceae	Larix sp.	13545	1	KM501334	JX035081	JX035438	KM501079	Chen et al., 2015
Aphidinae	Lachninae	Eulachnini	Cinara (Cinara) Curtis	Cinara (Cinara) laricis (Hartig)	Pinaceae	Larix chinensis	13557	2	JX034917	JX035082	JX035439	KM501080	Chen, R., Jiang, L. Y., & Qiao, G. X. (2012). The effectiveness of three regions in mitochondrial genome for aphid DNA barcoding: a case in Lachininae. PloS one, 7(10), e46194.
Aphidinae	Lachninae	Eulachnini	Cinara (Cinara) Curtis	Cinara (Cinara) laricis (Hartig)	Pinaceae	Larix sibirica	22375	3	JX035025	JX035342	JX035646	KM501134	Chen, R., Jiang, L. Y., & Qiao, G. X. (2012). The effectiveness of three regions in mitochondrial genome for aphid DNA barcoding: a case in Lachininae. PloS one, 7(10), e46194.
Aphidinae	Lachninae	Eulachnini	Cinara (Cinara) Curtis	Cinara (Cinara) laricis (Hartig)	Pinaceae	Larix decidua	3094	4	KF649554	(No data)	KF694266	KF694026	Jousselin, E., Cruaud, A., Genson, G., Chevenet, F., Foottit, R. G., & Cœur d’acier, A. (2013). Is ecological speciation a major trend in aphids? Insights from a molecular phylogeny of the conifer-feeding genus Cinara. Frontiers in zoology, 10(1), 56.
Aphidinae	Lachninae	Eulachnini	Cinara (Cinara) Curtis	Cinara (Cinara) laricis (Hartig)	Pinaceae	Larix sp.	22703	5	JX035032	JX035349	JX035652	KF693938	Chen, R., Jiang, L. Y., & Qiao, G. X. (2012). The effectiveness of three regions in mitochondrial genome for aphid DNA barcoding: a case in Lachininae. PloS one, 7(10), e46194.
Aphidinae	Lachninae	Eulachnini	Cinara (Cinara) Curtis	Cinara (Cinara) occidentalis (Davidson)	Pinaceae	Abies sp.	3049	1	KF649518	(No data)	KF694228	KF693990	Jousselin, E., Cruaud, A., Genson, G., Chevenet, F., Foottit, R. G., & Cœur d’acier, A. (2013). Is ecological speciation a major trend in aphids? Insights from a molecular phylogeny of the conifer-feeding genus Cinara. Frontiers in zoology, 10(1), 56.
Aphidinae	Lachninae	Eulachnini	Cinara (Cinara) Curtis	Cinara (Cinara) occidentalis (Davidson)	Pinaceae	Abies sp.	3024	2	KF649503	(No data)	KF694213	KF693975	Jousselin, E., Cruaud, A., Genson, G., Chevenet, F., Foottit, R. G., & Cœur d’acier, A. (2013). Is ecological speciation a major trend in aphids? Insights from a molecular phylogeny of the conifer-feeding genus Cinara. Frontiers in zoology, 10(1), 56.
Aphidinae	Lachninae	Eulachnini	Cinara (Cinara) Curtis	Cinara (Cinara) piceae (Panzer)	Pinaceae	Picea asperata	25103	1	JQ916795	JX035384	JX035685	KM501144	Chen, R., Jiang, L. Y., & Qiao, G. X. (2012). The effectiveness of three regions in mitochondrial genome for aphid DNA barcoding: a case in Lachininae. PloS one, 7(10), e46194.
Aphidinae	Lachninae	Eulachnini	Cinara (Cinara) Curtis	Cinara (Cinara) piceae (Panzer)	Pinaceae	Picea asperata	27389	2	JQ916815	JX035419	JX035714	KP869558	Chen, R., Jiang, L. Y., & Qiao, G. X. (2012). The effectiveness of three regions in mitochondrial genome for aphid DNA barcoding: a case in Lachininae. PloS one, 7(10), e46194.
Aphidinae	Lachninae	Eulachnini	Cinara (Cinara) Curtis	Cinara (Cinara) pilicornis (Hartig)	Pinaceae	Picea asperata	21107	1	JX035016	JX035321	JX035629	KM501130	Chen, R., Jiang, L. Y., & Qiao, G. X. (2012). The effectiveness of three regions in mitochondrial genome for aphid DNA barcoding: a case in Lachininae. PloS one, 7(10), e46194.
Aphidinae	Lachninae	Eulachnini	Cinara (Cinara) Curtis	Cinara (Cinara) pilicornis (Hartig)	Pinaceae	Pinaceae	22682	2	JX035031	JX035348	JX035651	KM501136	Chen, R., Jiang, L. Y., & Qiao, G. X. (2012). The effectiveness of three regions in mitochondrial genome for aphid DNA barcoding: a case in Lachininae. PloS one, 7(10), e46194.
Aphidinae	Lachninae	Eulachnini	Cinara (Cinara) Curtis	Cinara (Cinara) pilicornis (Hartig)	Pinaceae	Picea asperata	17837	3	JX034974	JX035220	JX035552	KM501106	Chen, R., Jiang, L. Y., & Qiao, G. X. (2012). The effectiveness of three regions in mitochondrial genome for aphid DNA barcoding: a case in Lachininae. PloS one, 7(10), e46194.
Aphidinae	Lachninae	Eulachnini	Cinara (Cinara) Curtis	Cinara (Cinara) pilicornis (Hartig)	Pinaceae	Picea asperata	22602	4	JX035030	JX035347	JX035650	KF694032	Chen, R., Jiang, L. Y., & Qiao, G. X. (2012). The effectiveness of three regions in mitochondrial genome for aphid DNA barcoding: a case in Lachininae. PloS one, 7(10), e46194.
Aphidinae	Lachninae	Eulachnini	Cinara (Cinara) Curtis	Cinara (Cinara) pilicornis (Hartig)	Pinaceae	Picea asperata	20160	5	JX035008	JX035309	JX035621	KF694033	Chen, R., Jiang, L. Y., & Qiao, G. X. (2012). The effectiveness of three regions in mitochondrial genome for aphid DNA barcoding: a case in Lachininae. PloS one, 7(10), e46194.
Aphidinae	Lachninae	Eulachnini	Cinara (Cinara) Curtis	Cinara (Cinara) pinea (Mordvilko)	Pinaceae	Pinus yunnanensis	18161	1	JQ916718	JX035233	JX035562	KM501110	Chen, R., Jiang, L. Y., & Qiao, G. X. (2012). The effectiveness of three regions in mitochondrial genome for aphid DNA barcoding: a case in Lachininae. PloS one, 7(10), e46194.
Aphidinae	Lachninae	Eulachnini	Cinara (Cinara) Curtis	Cinara (Cinara) pinea (Mordvilko)	Pinaceae	Pinus tabulaeformis	21563	2	JQ916767	JX035330	JX035636	KM501133	Chen, R., Jiang, L. Y., & Qiao, G. X. (2012). The effectiveness of three regions in mitochondrial genome for aphid DNA barcoding: a case in Lachininae. PloS one, 7(10), e46194.
Aphidinae	Lachninae	Eulachnini	Cinara (Cinara) Curtis	Cinara (Cinara) pinea (Mordvilko)	Pinaceae	Pinus sylvestris	22765	3	JQ916777	JX035353	JX035656	KC202090	Chen, R., Jiang, L. Y., & Qiao, G. X. (2012). The effectiveness of three regions in mitochondrial genome for aphid DNA barcoding: a case in Lachininae. PloS one, 7(10), e46194.
Aphidinae	Lachninae	Eulachnini	Cinara (Cinara) Curtis	Cinara (Cinara) pinea (Mordvilko)	Pinaceae	Pinus sylvestris	22764	4	JQ916776	JX035352	JX035655	KC202089	Chen, R., Jiang, L. Y., & Qiao, G. X. (2012). The effectiveness of three regions in mitochondrial genome for aphid DNA barcoding: a case in Lachininae. PloS one, 7(10), e46194.
Aphidinae	Lachninae	Eulachnini	Cinara (Cinara) Curtis	Cinara (Cinara) pinea (Mordvilko)	Pinaceae	Pinus tabulaeformis	21707	5	JQ916769	JX035334	JX035639	KC202083	Chen, R., Jiang, L. Y., & Qiao, G. X. (2012). The effectiveness of three regions in mitochondrial genome for aphid DNA barcoding: a case in Lachininae. PloS one, 7(10), e46194.
Aphidinae	Lachninae	Eulachnini	Cinara (Cinara) Curtis	Cinara (Cinara) piniarmandicola Zhang & Zhang	Pinaceae	Pinus armandi	17262	1	JX034963	JX035182	JX035518	KM501097	Chen, R., Jiang, L. Y., & Qiao, G. X. (2012). The effectiveness of three regions in mitochondrial genome for aphid DNA barcoding: a case in Lachininae. PloS one, 7(10), e46194.
Aphidinae	Lachninae	Eulachnini	Cinara (Cinara) Curtis	Cinara (Cinara) piniarmandicola Zhang & Zhang	Pinaceae	Pinus armandi	23074	2	JX035036	JX035364	JX035667	KM501138	Chen, R., Jiang, L. Y., & Qiao, G. X. (2012). The effectiveness of three regions in mitochondrial genome for aphid DNA barcoding: a case in Lachininae. PloS one, 7(10), e46194.
Aphidinae	Lachninae	Eulachnini	Cinara (Cinara) Curtis	Cinara (Cinara) piniarmandicola Zhang & Zhang	Pinaceae	Pinus armandi	27402	3	JX035063	JX035421	JX035716	KM501154	Chen, R., Jiang, L. Y., & Qiao, G. X. (2012). The effectiveness of three regions in mitochondrial genome for aphid DNA barcoding: a case in Lachininae. PloS one, 7(10), e46194.
Aphidinae	Lachninae	Eulachnini	Cinara (Cinara) Curtis	Cinara (Cinara) piniarmandicola Zhang & Zhang	Pinaceae	Pinaceae	25876	4	JX035046	JX035390	JX035690	KC202105	Chen, R., Jiang, L. Y., & Qiao, G. X. (2012). The effectiveness of three regions in mitochondrial genome for aphid DNA barcoding: a case in Lachininae. PloS one, 7(10), e46194.
Aphidinae	Lachninae	Eulachnini	Cinara (Cinara) Curtis	Cinara (Cinara) piniarmandicola Zhang & Zhang	Pinaceae	Pinus armandi	18773	5	JX034991	JX035269	JX035589	KC202067	Chen, R., Jiang, L. Y., & Qiao, G. X. (2012). The effectiveness of three regions in mitochondrial genome for aphid DNA barcoding: a case in Lachininae. PloS one, 7(10), e46194.
Aphidinae	Lachninae	Eulachnini	Cinara (Cinara) Curtis	Cinara (Cinara) pinikoraiensis Zhang	Pinaceae	Pinus koraiensis	21266	1	JQ916763	JX035323	JX035631	KM501131	Chen, R., Jiang, L. Y., & Qiao, G. X. (2012). The effectiveness of three regions in mitochondrial genome for aphid DNA barcoding: a case in Lachininae. PloS one, 7(10), e46194.
Aphidinae	Lachninae	Eulachnini	Cinara (Cinara) Curtis	Cinara (Cinara) pinikoraiensis Zhang	Pinaceae	Pinus koraiensis	21300	2	JQ916764	JX035324	JX035632	KM501132	Chen, R., Jiang, L. Y., & Qiao, G. X. (2012). The effectiveness of three regions in mitochondrial genome for aphid DNA barcoding: a case in Lachininae. PloS one, 7(10), e46194.
Aphidinae	Lachninae	Eulachnini	Cinara (Cinara) Curtis	Cinara (Cinara) pinikoraiensis Zhang	Pinaceae	Pinaceae	17836	3	JQ916708	JX035219	JX035551	KM501105	Chen, R., Jiang, L. Y., & Qiao, G. X. (2012). The effectiveness of three regions in mitochondrial genome for aphid DNA barcoding: a case in Lachininae. PloS one, 7(10), e46194.
Aphidinae	Lachninae	Eulachnini	Cinara (Cinara) Curtis	Cinara (Cinara) pinikoraiensis Zhang	Pinaceae	Pinus tabulaeformis	22366	4	JQ916773	JX035341	JX035645	(No data)	Chen, R., Jiang, L. Y., & Qiao, G. X. (2012). The effectiveness of three regions in mitochondrial genome for aphid DNA barcoding: a case in Lachininae. PloS one, 7(10), e46194.
Aphidinae	Lachninae	Eulachnini	Cinara (Cinara) Curtis	Cinara (Cinara) piniphila (Ratzeburg)	Pinaceae	Pinus sylvestris	15766	1	JX034937	JX035134	JX035474	KM501089	Chen, R., Jiang, L. Y., & Qiao, G. X. (2012). The effectiveness of three regions in mitochondrial genome for aphid DNA barcoding: a case in Lachininae. PloS one, 7(10), e46194.
Aphidinae	Lachninae	Eulachnini	Cinara (Cinara) Curtis	Cinara (Cinara) piniphila (Ratzeburg)	Pinaceae	Pinus sylvestris	15921	2	JX034939	JX035142	JX035481	KM501090	Chen, R., Jiang, L. Y., & Qiao, G. X. (2012). The effectiveness of three regions in mitochondrial genome for aphid DNA barcoding: a case in Lachininae. PloS one, 7(10), e46194.
Aphidinae	Lachninae	Eulachnini	Cinara (Cinara) Curtis	Cinara (Cinara) ponderosae (Williams)	Pinaceae	Pinus ponderosa	3410	1	KY064241	AF156193	KY064308	AY472030	Meseguer, Andrea S., et al. "Buchnera has changed flatmate but the repeated replacement of co‐obligate symbionts is not associated with the ecological expansions of their aphid hosts." Molecular ecology 26.8 (2017): 2363-2378.
Aphidinae	Lachninae	Eulachnini	Cinara (Cinara) Curtis	Cinara (Cinara) ponderosae (Williams)	Pinaceae	Pinus ponderosa		2	KY064239	(No data)	KY064306	KY064494	Meseguer, Andrea S., et al. "Buchnera has changed flatmate but the repeated replacement of co‐obligate symbionts is not associated with the ecological expansions of their aphid hosts." Molecular ecology 26.8 (2017): 2363-2378.
Aphidinae	Lachninae	Eulachnini	Cinara (Cinara) Curtis	Cinara (Cinara) ponderosae (Williams)	Pinaceae	Pinus jeffreyi	3091	3	KF649552	(No data)	KF694263	KF694023	Jousselin, E., Cruaud, A., Genson, G., Chevenet, F., Foottit, R. G., & Cœur d’acier, A. (2013). Is ecological speciation a major trend in aphids? Insights from a molecular phylogeny of the conifer-feeding genus Cinara. Frontiers in zoology, 10(1), 56.
Aphidinae	Lachninae	Eulachnini	Cinara (Cinara) Curtis	Cinara (Cinara) pruinosa (Hartig)	Pinaceae	Picea sp.	2909	1	KF649440	(No data)	KF694149	KF693918	Jousselin, E., Cruaud, A., Genson, G., Chevenet, F., Foottit, R. G., & Cœur d’acier, A. (2013). Is ecological speciation a major trend in aphids? Insights from a molecular phylogeny of the conifer-feeding genus Cinara. Frontiers in zoology, 10(1), 56.
Aphidinae	Lachninae	Eulachnini	Cinara (Cinara) Curtis	Cinara (Cinara) pruinosa (Hartig)	Pinaceae	Picea sp.	661	2	KF649560	(No data)	KF694272	KF694031	Jousselin, E., Cruaud, A., Genson, G., Chevenet, F., Foottit, R. G., & Cœur d’acier, A. (2013). Is ecological speciation a major trend in aphids? Insights from a molecular phylogeny of the conifer-feeding genus Cinara. Frontiers in zoology, 10(1), 56.
Aphidinae	Lachninae	Eulachnini	Cinara (Cinara) Curtis	Cinara (Cinara) pruinosa (Hartig)	Pinaceae	Picea sp.	2806	3	KF649390	(No data)	KF694094	KF693881	Jousselin, E., Cruaud, A., Genson, G., Chevenet, F., Foottit, R. G., & Cœur d’acier, A. (2013). Is ecological speciation a major trend in aphids? Insights from a molecular phylogeny of the conifer-feeding genus Cinara. Frontiers in zoology, 10(1), 56.
Aphidinae	Lachninae	Eulachnini	Cinara (Cinara) Curtis	Cinara (Cinara) pseudotsugae (Wilson)	Pinaceae	Pseudotsuga sp.	2918	1	KF649449	(No data)	KF694158	KF693925	Jousselin, E., Cruaud, A., Genson, G., Chevenet, F., Foottit, R. G., & Cœur d’acier, A. (2013). Is ecological speciation a major trend in aphids? Insights from a molecular phylogeny of the conifer-feeding genus Cinara. Frontiers in zoology, 10(1), 56.
Aphidinae	Lachninae	Eulachnini	Cinara (Cinara) Curtis	Cinara (Cinara) pseudotsugae (Wilson)	Pinaceae	Pseudotsuga sp.	2915	2	KF649446	(No data)	KF694155	KF693923	Jousselin, E., Cruaud, A., Genson, G., Chevenet, F., Foottit, R. G., & Cœur d’acier, A. (2013). Is ecological speciation a major trend in aphids? Insights from a molecular phylogeny of the conifer-feeding genus Cinara. Frontiers in zoology, 10(1), 56.
Aphidinae	Lachninae	Eulachnini	Cinara (Cinara) Curtis	Cinara (Cinara) pseudotsugae (Wilson)	Pinaceae	Pseudotsuga sp.	2890	3	KF649423	(No data)	KF694130	KF693906	Jousselin, E., Cruaud, A., Genson, G., Chevenet, F., Foottit, R. G., & Cœur d’acier, A. (2013). Is ecological speciation a major trend in aphids? Insights from a molecular phylogeny of the conifer-feeding genus Cinara. Frontiers in zoology, 10(1), 56.
Aphidinae	Lachninae	Eulachnini	Cinara (Cinara) Curtis	Cinara (Cinara) pseudotsugae (Wilson)	Pinaceae	Pseudotsuga sp.	2889	4	KF649422	(No data)	KF694129	KF693905	Jousselin, E., Cruaud, A., Genson, G., Chevenet, F., Foottit, R. G., & Cœur d’acier, A. (2013). Is ecological speciation a major trend in aphids? Insights from a molecular phylogeny of the conifer-feeding genus Cinara. Frontiers in zoology, 10(1), 56.
Aphidinae	Lachninae	Eulachnini	Cinara (Cinara) Curtis	Cinara (Cinara) splendens (Gillette & Palmer)	Pinaceae	Pseudotsuga sp.	3093	1	KF649553	(No data)	KF694265	KF694025	Jousselin, E., Cruaud, A., Genson, G., Chevenet, F., Foottit, R. G., & Cœur d’acier, A. (2013). Is ecological speciation a major trend in aphids? Insights from a molecular phylogeny of the conifer-feeding genus Cinara. Frontiers in zoology, 10(1), 56.
Aphidinae	Lachninae	Eulachnini	Cinara (Cinara) Curtis	Cinara (Cinara) splendens (Gillette & Palmer)	Pinaceae	Pseudotsuga sp.	3077	2	KF649540	(No data)	KF694251	KF694011	Jousselin, E., Cruaud, A., Genson, G., Chevenet, F., Foottit, R. G., & Cœur d’acier, A. (2013). Is ecological speciation a major trend in aphids? Insights from a molecular phylogeny of the conifer-feeding genus Cinara. Frontiers in zoology, 10(1), 56.
Aphidinae	Lachninae	Eulachnini	Cinara (Cinara) Curtis	Cinara (Cinara) splendens (Gillette & Palmer)	Pinaceae	Pseudotsuga sp.	3004	3	KF649493	(No data)	KF694203	KF693967	Jousselin, E., Cruaud, A., Genson, G., Chevenet, F., Foottit, R. G., & Cœur d’acier, A. (2013). Is ecological speciation a major trend in aphids? Insights from a molecular phylogeny of the conifer-feeding genus Cinara. Frontiers in zoology, 10(1), 56.
Aphidinae	Lachninae	Eulachnini	Cinara (Cinara) Curtis	Cinara (Cinara) splendens (Gillette & Palmer)	Pinaceae	Pseudotsuga sp.	2987	4	KF649483	(No data)	KF694190	KF693954	Jousselin, E., Cruaud, A., Genson, G., Chevenet, F., Foottit, R. G., & Cœur d’acier, A. (2013). Is ecological speciation a major trend in aphids? Insights from a molecular phylogeny of the conifer-feeding genus Cinara. Frontiers in zoology, 10(1), 56.
Aphidinae	Lachninae	Eulachnini	Cinara (Cinara) Curtis	Cinara (Cinara) todocola (Inouye)	Pinaceae	Abies sp.	3302	1	KP869233	(No data)	KP869320	KP869570	Meseguer, Andrea S., et al. "Unravelling the historical biogeography and diversification dynamics of a highly diverse conifer‐feeding aphid genus." Journal of Biogeography 42.8 (2015): 1482-1494.
Aphidinae	Lachninae	Eulachnini	Cinara (Cinara) Curtis	Cinara (Cinara) todocola (Inouye)	Pinaceae	Abies sp.	3329	2	KP869252	(No data)	KP869337	KP869573	Meseguer, Andrea S., et al. "Unravelling the historical biogeography and diversification dynamics of a highly diverse conifer‐feeding aphid genus." Journal of Biogeography 42.8 (2015): 1482-1494.
Aphidinae	Lachninae	Eulachnini	Cinara (Cinara) Curtis	Cinara (Cinara) todocola (Inouye)	Pinaceae	Abies sp.	3327	3	KP869250	(No data)	KP869336	KP869572	Meseguer, Andrea S., et al. "Unravelling the historical biogeography and diversification dynamics of a highly diverse conifer‐feeding aphid genus." Journal of Biogeography 42.8 (2015): 1482-1494.
Aphidinae	Lachninae	Eulachnini	Cinara (Cinara) Curtis	Cinara (Cinara) todocola (Inouye)	Pinaceae	Abies sp.	3323	4	KP869247	(No data)	KP869333	KP869571	Meseguer, Andrea S., et al. "Unravelling the historical biogeography and diversification dynamics of a highly diverse conifer‐feeding aphid genus." Journal of Biogeography 42.8 (2015): 1482-1494.
Aphidinae	Lachninae	Eulachnini	Cinara (Cinara) Curtis	Cinara (Cinara) vandykei (Wilson)	Pinaceae	Picea sp.	2885b	-	KF649419	(No data)	KF694126	KF693902	Jousselin, E., Cruaud, A., Genson, G., Chevenet, F., Foottit, R. G., & Cœur d’acier, A. (2013). Is ecological speciation a major trend in aphids? Insights from a molecular phylogeny of the conifer-feeding genus Cinara. Frontiers in zoology, 10(1), 56.
Aphidinae	Lachninae	Eulachnini	Cinara (Cupressobium) Börner	Cinara (Cupressobium) juniperi (De Geer)	Cupressaceae	Juniperus sp	640bis	-	KF649559	(No data)	KF694271	(No data)	Jousselin, E., Cruaud, A., Genson, G., Chevenet, F., Foottit, R. G., & Cœur d’acier, A. (2013). Is ecological speciation a major trend in aphids? Insights from a molecular phylogeny of the conifer-feeding genus Cinara. Frontiers in zoology, 10(1), 56.
Aphidinae	Lachninae	Eulachnini	Cinara (Cupressobium) Börner	Cinara (Cupressobium) fresai Blanchard	Cupressaceae	Cupressus sp.	3003	1	KF649492	(No data)	KF694202	KF693966	Jousselin, E., Cruaud, A., Genson, G., Chevenet, F., Foottit, R. G., & Cœur d’acier, A. (2013). Is ecological speciation a major trend in aphids? Insights from a molecular phylogeny of the conifer-feeding genus Cinara. Frontiers in zoology, 10(1), 56.
Aphidinae	Lachninae	Eulachnini	Cinara (Cupressobium) Börner	Cinara (Cupressobium) fresai Blanchard	Cupressaceae	Cupressus sp.	2993	2	KF649486	(No data)	KF694194	KF693958	Jousselin, E., Cruaud, A., Genson, G., Chevenet, F., Foottit, R. G., & Cœur d’acier, A. (2013). Is ecological speciation a major trend in aphids? Insights from a molecular phylogeny of the conifer-feeding genus Cinara. Frontiers in zoology, 10(1), 56.
Aphidinae	Lachninae	Eulachnini	Cinara (Cupressobium) Börner	Cinara (Cupressobium) fresai Blanchard	Cupressaceae	Cupressus sp.	2983	3	KF649480	(No data)	KF694187	KF693952	Jousselin, E., Cruaud, A., Genson, G., Chevenet, F., Foottit, R. G., & Cœur d’acier, A. (2013). Is ecological speciation a major trend in aphids? Insights from a molecular phylogeny of the conifer-feeding genus Cinara. Frontiers in zoology, 10(1), 56.
Aphidinae	Lachninae	Eulachnini	Cinara (Cupressobium) Börner	Cinara (Cupressobium) fresai Blanchard	Cupressaceae	Juniperus sp	1785	4	KF649347	(No data)	KF694047	KF693836	Jousselin, E., Cruaud, A., Genson, G., Chevenet, F., Foottit, R. G., & Cœur d’acier, A. (2013). Is ecological speciation a major trend in aphids? Insights from a molecular phylogeny of the conifer-feeding genus Cinara. Frontiers in zoology, 10(1), 56.
Aphidinae	Lachninae	Eulachnini	Cinara (Cupressobium) Börner	Cinara (Cupressobium) tujafilina (del Guercio)	Cupressaceae	Platycladus orientalis	15413	1	JQ916654	JX035116	JX035463	KM501085	Chen, R., Jiang, L. Y., & Qiao, G. X. (2012). The effectiveness of three regions in mitochondrial genome for aphid DNA barcoding: a case in Lachininae. PloS one, 7(10), e46194.
Aphidinae	Lachninae	Eulachnini	Cinara (Cupressobium) Börner	Cinara (Cupressobium) tujafilina (del Guercio)	Cupressaceae	Platycladus orientalis	17290	2	JQ916687	JX035185	JX035521	KM501099	Chen, R., Jiang, L. Y., & Qiao, G. X. (2012). The effectiveness of three regions in mitochondrial genome for aphid DNA barcoding: a case in Lachininae. PloS one, 7(10), e46194.
Aphidinae	Lachninae	Eulachnini	Cinara (Cupressobium) Börner	Cinara (Cupressobium) tujafilina (del Guercio)	Cupressaceae	Platycladus orientalis	18648	3	JQ916729	JX035255	JX035576	KM501115	Chen, R., Jiang, L. Y., & Qiao, G. X. (2012). The effectiveness of three regions in mitochondrial genome for aphid DNA barcoding: a case in Lachininae. PloS one, 7(10), e46194.
Aphidinae	Lachninae	Eulachnini	Cinara (Schizolachnus) Mordvilko	Cinara (Schizolachnus) orientalis (Takahashi)	Pinaceae	Pinus sylvestris	17755	1	JQ916703	JX035212	JX035545	KM501103	Chen, R., Jiang, L. Y., & Qiao, G. X. (2012). The effectiveness of three regions in mitochondrial genome for aphid DNA barcoding: a case in Lachininae. PloS one, 7(10), e46194.
Aphidinae	Lachninae	Eulachnini	Cinara (Schizolachnus) Mordvilko	Cinara (Schizolachnus) orientalis (Takahashi)	Pinaceae	Pinus sylvestris	17940	2	JQ916712	JX035224	JX035556	KM501108	Chen, R., Jiang, L. Y., & Qiao, G. X. (2012). The effectiveness of three regions in mitochondrial genome for aphid DNA barcoding: a case in Lachininae. PloS one, 7(10), e46194.
Aphidinae	Lachninae	Eulachnini	Cinara (Schizolachnus) Mordvilko	Cinara (Schizolachnus) orientalis (Takahashi)	Pinaceae	Pinus yunnanensis	28025	4	KM501346	KM501317	KM501379	KM501168	Chen et al., 2015
Aphidinae	Lachninae	Eulachnini	Cinara (Schizolachnus) Mordvilko	Cinara (Schizolachnus) orientalis (Takahashi)	Pinaceae	Pinus tabulaeformis	28215	5	KM501345	KM501316	KM501378	KM501167	Chen et al., 2015
Aphidinae	Lachninae	Eulachnini	Cinara (Schizolachnus) Mordvilko	Cinara (Schizolachnus) orientalis (Takahashi)	Pinaceae	Pinus massoniana	29813	6	KM501344	KM501315	KM501377	KM501166	Chen et al., 2015
Aphidinae	Lachninae	Eulachnini	Cinara (Schizolachnus) Mordvilko	Cinara (Schizolachnus) orientalis (Takahashi)	Pinaceae	Pinus spp.	14985	7	JQ916651	JX035106	JX035456	(No data)	Chen, R., Jiang, L. Y., & Qiao, G. X. (2012). The effectiveness of three regions in mitochondrial genome for aphid DNA barcoding: a case in Lachininae. PloS one, 7(10), e46194.
Aphidinae	Lachninae	Eulachnini	Cinara (Schizolachnus) Mordvilko	Cinara (Schizolachnus) orientalis (Takahashi)	Pinaceae	Pinus yunnanensis	18689	3	JQ916732	JX035259	JX035579	KM501117	Chen, R., Jiang, L. Y., & Qiao, G. X. (2012). The effectiveness of three regions in mitochondrial genome for aphid DNA barcoding: a case in Lachininae. PloS one, 7(10), e46194.
Aphidinae	Lachninae	Eulachnini	Cinara (Schizolachnus) Mordvilko	Cinara (Schizolachnus) piniradiatae (Davidson)	Pinaceae	Pinus ponderosa	cf1290	-	KM501347	KM501318	KM501380	KM501169	Chen et al., 2015
Aphidinae	Lachninae	Eulachnini	Cinara (Schizolachnus) Mordvilko	Cinara (Schizolachnus) sp.	Pinaceae	Pinus sp.	2969	-	KP869259	(No data)	KP869345	KP869577	Meseguer, Andrea S., et al. "Unravelling the historical biogeography and diversification dynamics of a highly diverse conifer‐feeding aphid genus." Journal of Biogeography 42.8 (2015): 1482-1494.
Aphidinae	Lachninae	Eulachnini	Cinara Curtis	Cinara sp.1	Cupressaceae	Metasequoia glyptostroboides	29822	1	KM501342	KM501313	KM501375	KM501164	Chen et al., 2015
Aphidinae	Lachninae	Eulachnini	Cinara Curtis	Cinara sp.1	Cupressaceae	Metasequoia glyptostroboides	30106	2	KM501343	KM501314	KM501376	KM501165	Chen et al., 2015
Aphidinae	Lachninae	Eulachnini	Cinara Curtis	Cinara sp.2	Pinaceae	Picea sp.	3082	-	KF649545	(No data)	KF694256	KF694016	Jousselin, E., Cruaud, A., Genson, G., Chevenet, F., Foottit, R. G., & Cœur d’acier, A. (2013). Is ecological speciation a major trend in aphids? Insights from a molecular phylogeny of the conifer-feeding genus Cinara. Frontiers in zoology, 10(1), 56.
Aphidinae	Lachninae	Eulachnini	Cinara Curtis	Cinara sp.3	Pinaceae	Picea sp.	3046	1	KF649515	(No data)	KF694225	KF693987	Jousselin, E., Cruaud, A., Genson, G., Chevenet, F., Foottit, R. G., & Cœur d’acier, A. (2013). Is ecological speciation a major trend in aphids? Insights from a molecular phylogeny of the conifer-feeding genus Cinara. Frontiers in zoology, 10(1), 56.
Aphidinae	Lachninae	Eulachnini	Cinara Curtis	Cinara sp.3	Pinaceae	Picea sp.	3011	2	KF649498	(No data)	KF694208	KF693970	Jousselin, E., Cruaud, A., Genson, G., Chevenet, F., Foottit, R. G., & Cœur d’acier, A. (2013). Is ecological speciation a major trend in aphids? Insights from a molecular phylogeny of the conifer-feeding genus Cinara. Frontiers in zoology, 10(1), 56.
Aphidinae	Lachninae	Eulachnini	Cinara Curtis	Cinara sp.4	Pinaceae	Picea sp.	3017	1	KF649500	(No data)	KF694210	KF693972	Jousselin, E., Cruaud, A., Genson, G., Chevenet, F., Foottit, R. G., & Cœur d’acier, A. (2013). Is ecological speciation a major trend in aphids? Insights from a molecular phylogeny of the conifer-feeding genus Cinara. Frontiers in zoology, 10(1), 56.
Aphidinae	Lachninae	Eulachnini	Cinara Curtis	Cinara sp.4	Pinaceae	Picea sp.	3009	2	KF649496	(No data)	KF694206	KF693969	Jousselin, E., Cruaud, A., Genson, G., Chevenet, F., Foottit, R. G., & Cœur d’acier, A. (2013). Is ecological speciation a major trend in aphids? Insights from a molecular phylogeny of the conifer-feeding genus Cinara. Frontiers in zoology, 10(1), 56.
Aphidinae	Lachninae	Eulachnini	Cinara Curtis	Cinara sp.5	Pinaceae	Picea sp.	3274	1	KP869215	(No data)	KP869303	KP869546	Meseguer, Andrea S., et al. "Unravelling the historical biogeography and diversification dynamics of a highly diverse conifer‐feeding aphid genus." Journal of Biogeography 42.8 (2015): 1482-1492.
Aphidinae	Lachninae	Eulachnini	Cinara Curtis	Cinara sp.5	Pinaceae	Picea sp.	3244	2	KP869198	(No data)	KP869286	KP869531	Meseguer, Andrea S., et al. "Unravelling the historical biogeography and diversification dynamics of a highly diverse conifer‐feeding aphid genus." Journal of Biogeography 42.8 (2015): 1482-1492.
Aphidinae	Lachninae	Eulachnini	Cinara Curtis	Cinara sp.6	Pinaceae	Picea pungens	3348	-	KY064194	(No data)	KY064258	KY064449	Meseguer, Andrea S., et al. "Buchnera has changed flatmate but the repeated replacement of co‐obligate symbionts is not associated with the ecological expansions of their aphid hosts." Molecular ecology 26.8 (2017): 2363-2378.
Aphidinae	Lachninae	Eulachnini	Cinara Curtis	Cinara sp.7	Pinaceae	Pinus ponderosa	3371	-	KY064209	(No data)	KY064275	KY064466	Meseguer, Andrea S., et al. "Buchnera has changed flatmate but the repeated replacement of co‐obligate symbionts is not associated with the ecological expansions of their aphid hosts." Molecular ecology 26.8 (2017): 2363-2378.
Aphidinae	Lachninae	Eulachnini	Cinara Curtis	Cinara sp.8	Pinaceae	Picea sp.	3265	1	KP869211	(No data)	KP869299	KP869544	Meseguer, Andrea S., et al. "Unravelling the historical biogeography and diversification dynamics of a highly diverse conifer‐feeding aphid genus." Journal of Biogeography 42.8 (2015): 1482-1492.
Aphidinae	Lachninae	Eulachnini	Cinara Curtis	Cinara sp.8	Pinaceae	Picea sp.	3250	2	KP869202	(No data)	KP869290	KP869535	Meseguer, Andrea S., et al. "Unravelling the historical biogeography and diversification dynamics of a highly diverse conifer‐feeding aphid genus." Journal of Biogeography 42.8 (2015): 1482-1492.
Aphidinae	Lachninae	Eulachnini	Cinara Curtis	Cinara sp.9	Pinaceae	Picea sp.	3273	-	KP869214	(No data)	KP869302	KP869541	Meseguer, Andrea S., et al. "Unravelling the historical biogeography and diversification dynamics of a highly diverse conifer‐feeding aphid genus." Journal of Biogeography 42.8 (2015): 1482-1492.
Aphidinae	Lachninae	Eulachnini	Essigella (Essigella) del Guercio	Essigella (Essigella) californica (Essig)	Pinaceae	Pinus yunnanensis	28067	1	KM501336	KM501307	KM501369	KM501156	Chen et al., 2015
Aphidinae	Lachninae	Eulachnini	Essigella (Essigella) del Guercio	Essigella (Essigella) californica (Essig)	Pinaceae	Pinus radiata	cf1323	2	KM501349	KM501320	KM501382	KM501171	Chen et al., 2015
Aphidinae	Lachninae	Eulachnini	Essigella (Essigella) del Guercio	Essigella (Essigella) hoerneri Gillette & Palmer	Pinaceae	Pinus monophylla	cf1291	1	KM501348	KM501319	KM501381	KM501170	Chen et al., 2015
Aphidinae	Lachninae	Eulachnini	Essigella (Essigella) del Guercio	Essigella (Essigella) hoerneri Gillette & Palmer	Pinaceae	Pinus monophylla	50050	2	KY288918	(No data)	(No data)	KY288936	Théry, Thomas, et al. "EF-1α DNA Sequences Indicate Multiple Origins of Introduced Populations of Essigella californica (Hemiptera: Aphididae)." Journal of economic entomology 110.3 (2017): 1269-1274.
Aphidinae	Lachninae	Eulachnini	Essigella (Essigella) del Guercio	Essigella (Essigella) knowltoni Hottes	Pinaceae	Pinus contorta	cf1335	-	KM501350	KM501321	KM501383	KM501172	Chen et al., 2015
Aphidinae	Lachninae	Eulachnini	Essigella (Essigella) del Guercio	Essigella (Essigella) pini Wilson	Pinaceae	Pinus rigida	50045	-	KY288913	(No data)	(No data)	KY288931	Théry, Thomas, et al. "EF-1α DNA Sequences Indicate Multiple Origins of Introduced Populations of Essigella californica (Hemiptera: Aphididae)." Journal of economic entomology 110.3 (2017): 1269-1274.
Aphidinae	Lachninae	Eulachnini	Essigella (Lambersella) Sorensen	Essigella (Lambersella) fusca Gillette & Palmer	Pinaceae	Pinus ponderosa	BIOUG22413-A01	1	MG163048	AF156190	(No data)	AF163866	Normark, B. B. (2000). Molecular systematics and evolution of the aphid family Lachnidae. Molecular phylogenetics and evolution, 14(1), 131-140.
Aphidinae	Lachninae	Eulachnini	Essigella (Lambersella) Sorensen	Essigella (Lambersella) fusca Gillette & Palmer	Pinaceae	Pinus coulteri	50044	2	KY288912	(No data)	(No data)	KY288930	Théry, Thomas, et al. "EF-1α DNA Sequences Indicate Multiple Origins of Introduced Populations of Essigella californica (Hemiptera: Aphididae)." Journal of economic entomology 110.3 (2017): 1269-1274.
Aphidinae	Lachninae	Eulachnini	Eulachnus del Guercio	Eulachnus alticola Börner	Pinaceae	Pinus yunnanensis	17122	1	JQ916684	JX035180	JX035516	KM501096	Chen, R., Jiang, L. Y., & Qiao, G. X. (2012). The effectiveness of three regions in mitochondrial genome for aphid DNA barcoding: a case in Lachininae. PloS one, 7(10), e46194.
Aphidinae	Lachninae	Eulachnini	Eulachnus del Guercio	Eulachnus alticola Börner	Pinaceae	Pinus yunnanensis	18220	2	JQ916723	JX035243	JX035566	KM501113	Chen, R., Jiang, L. Y., & Qiao, G. X. (2012). The effectiveness of three regions in mitochondrial genome for aphid DNA barcoding: a case in Lachininae. PloS one, 7(10), e46194.
Aphidinae	Lachninae	Eulachnini	Eulachnus del Guercio	Eulachnus alticola Börner	Pinaceae	Pinus yunnanensis	24090	3	JQ916791	JX035378	JX035680	KM501140	Chen, R., Jiang, L. Y., & Qiao, G. X. (2012). The effectiveness of three regions in mitochondrial genome for aphid DNA barcoding: a case in Lachininae. PloS one, 7(10), e46194.
Aphidinae	Lachninae	Eulachnini	Eulachnus del Guercio	Eulachnus brevipilosus Börner	Pinaceae	Pinus sylvestris	MK51_1	-	KP637118	AF156189	(No data)	AF163868	Normark, B. B. (2000). Molecular systematics and evolution of the aphid family Lachnidae. Molecular phylogenetics and evolution, 14(1), 131-140.
Aphidinae	Lachninae	Eulachnini	Eulachnus del Guercio	Eulachnus drakontos Zhang & Qiao	Pinaceae	Pinus tabulaeformis	14984	1	JQ916650	JX035105	JX035455	KM501084	Chen, R., Jiang, L. Y., & Qiao, G. X. (2012). The effectiveness of three regions in mitochondrial genome for aphid DNA barcoding: a case in Lachininae. PloS one, 7(10), e46194.
Aphidinae	Lachninae	Eulachnini	Eulachnus del Guercio	Eulachnus drakontos Zhang & Qiao	Pinaceae	Pinus tabulaeformis	20124	2	JQ916758	JX035303	JX035615	KM501128	Chen, R., Jiang, L. Y., & Qiao, G. X. (2012). The effectiveness of three regions in mitochondrial genome for aphid DNA barcoding: a case in Lachininae. PloS one, 7(10), e46194.
Aphidinae	Lachninae	Eulachnini	Eulachnus del Guercio	Eulachnus drakontos Zhang & Qiao	Pinaceae	Pinus tabulaeformis	24412	3	JQ916792	JX035379	JX035681	KM501141	Chen, R., Jiang, L. Y., & Qiao, G. X. (2012). The effectiveness of three regions in mitochondrial genome for aphid DNA barcoding: a case in Lachininae. PloS one, 7(10), e46194.
Aphidinae	Lachninae	Eulachnini	Eulachnus del Guercio	Eulachnus nigricola (Pašek)	Pinaceae	Pinus sylvestris	17746	1	JQ916702	JX035211	JX035544	KM501102	Chen, R., Jiang, L. Y., & Qiao, G. X. (2012). The effectiveness of three regions in mitochondrial genome for aphid DNA barcoding: a case in Lachininae. PloS one, 7(10), e46194.
Aphidinae	Lachninae	Eulachnini	Eulachnus del Guercio	Eulachnus nigricola (Pašek)	Pinaceae	Pinus tabuliformis	27139	2	JX035059	JX035411	JX035706	KM501151	Chen, R., Jiang, L. Y., & Qiao, G. X. (2012). The effectiveness of three regions in mitochondrial genome for aphid DNA barcoding: a case in Lachininae. PloS one, 7(10), e46194.
Aphidinae	Lachninae	Eulachnini	Eulachnus del Guercio	Eulachnus piniarmandifoliae Zhang	Pinaceae	Pinus armandi	23744	1	JQ916790	JX035376	JX035678	(No data)	Chen, R., Jiang, L. Y., & Qiao, G. X. (2012). The effectiveness of three regions in mitochondrial genome for aphid DNA barcoding: a case in Lachininae. PloS one, 7(10), e46194.
Aphidinae	Lachninae	Eulachnini	Eulachnus del Guercio	Eulachnus piniarmandifoliae Zhang	Pinaceae	Pinus armandi	18720	2	JQ916735	JX035263	JX035583	KM501118	Chen, R., Jiang, L. Y., & Qiao, G. X. (2012). The effectiveness of three regions in mitochondrial genome for aphid DNA barcoding: a case in Lachininae. PloS one, 7(10), e46194.
Aphidinae	Lachninae	Eulachnini	Eulachnus del Guercio	Eulachnus rileyi (Williams)	Pinaceae	Pinus tabulaeformis	13512	1	JQ916632	JX035078	JX035435	KM501076	Chen, R., Jiang, L. Y., & Qiao, G. X. (2012). The effectiveness of three regions in mitochondrial genome for aphid DNA barcoding: a case in Lachininae. PloS one, 7(10), e46194.
Aphidinae	Lachninae	Eulachnini	Eulachnus del Guercio	Eulachnus rileyi (Williams)	Pinaceae	Pinus densata	13519	2	JQ916633	JX035079	JX035436	KM501077	Chen, R., Jiang, L. Y., & Qiao, G. X. (2012). The effectiveness of three regions in mitochondrial genome for aphid DNA barcoding: a case in Lachininae. PloS one, 7(10), e46194.
Aphidinae	Lachninae	Eulachnini	Pseudessigella Hille Ris Lambers	Pseudessigella brachychaeta	Pinaceae	Pinus griffithii	50714	-	MG579818	(No data)	(No data)	MG579953	Théry, T., Kanturski, M., & Favret, C. (2018). Molecular phylogenetic analysis and species delimitation in the pine needle-feeding aphid genus Essigella (Hemiptera, Sternorrhyncha, Aphididae). Insect Systematics and Diversity, 2(4), 1.
Aphidinae	Lachninae	Lachnini	Lachnus Burmeister	Lachnus pallipes (Hartig)	Fagaceae	Quercus sp.	17539	1	JX034969	JX035192	JX035527	KM501100	Chen, R., Jiang, L. Y., & Qiao, G. X. (2012). The effectiveness of three regions in mitochondrial genome for aphid DNA barcoding: a case in Lachininae. PloS one, 7(10), e46194.
Aphidinae	Lachninae	Lachnini	Lachnus Burmeister	Lachnus pallipes (Hartig)	Fagaceae	Quercus liaotungensis	Y8897	2	JQ916817	JX035423	JX035722	KM501161	Chen, R., Jiang, L. Y., & Qiao, G. X. (2012). The effectiveness of three regions in mitochondrial genome for aphid DNA barcoding: a case in Lachininae. PloS one, 7(10), e46194.
Aphidinae	Lachninae	Lachnini	Lachnus Burmeister	Lachnus quercihabitans (Takahashi)	Fagaceae	Fagaceae	18876	1	JX034995	JX035277	JX035596	KM501121	Chen, R., Jiang, L. Y., & Qiao, G. X. (2012). The effectiveness of three regions in mitochondrial genome for aphid DNA barcoding: a case in Lachininae. PloS one, 7(10), e46194.
Aphidinae	Lachninae	Lachnini	Lachnus Burmeister	Lachnus quercihabitans (Takahashi)	Fagaceae	Fagaceae	26064	2	JX035049	JX035393	KM501365	KM501145	Chen, R., Jiang, L. Y., & Qiao, G. X. (2012). The effectiveness of three regions in mitochondrial genome for aphid DNA barcoding: a case in Lachininae. PloS one, 7(10), e46194.
Aphidinae	Lachninae	Lachnini	Lachnus Burmeister	Lachnus quercihabitans (Takahashi)	Fagaceae	Quercus sp.	26564	3	JX035055	JX035403	KM501367	KM501149	Chen, R., Jiang, L. Y., & Qiao, G. X. (2012). The effectiveness of three regions in mitochondrial genome for aphid DNA barcoding: a case in Lachininae. PloS one, 7(10), e46194.
Aphidinae	Lachninae	Lachnini	Lachnus Burmeister	Lachnus roboris (Linnaeus)	Fagaceae	Quercus ilex	2664	1	KF639450	KP064066	KF694062	AF163876	Jousselin, E., Cruaud, A., Genson, G., Chevenet, F., Foottit, R. G., & Cœur d’acier, A. (2013). Is ecological speciation a major trend in aphids? Insights from a molecular phylogeny of the conifer-feeding genus Cinara. Frontiers in zoology, 10(1), 56.
Aphidinae	Lachninae	Lachnini	Lachnus Burmeister	Lachnus roboris (Linnaeus)	Fagaceae	Quercus ilex	1101	2	KF649339	(No data)	KF694039	KF693828	Jousselin, E., Cruaud, A., Genson, G., Chevenet, F., Foottit, R. G., & Cœur d’acier, A. (2013). Is ecological speciation a major trend in aphids? Insights from a molecular phylogeny of the conifer-feeding genus Cinara. Frontiers in zoology, 10(1), 56.
Aphidinae	Lachninae	Lachnini	Lachnus Burmeister	Lachnus roboris (Linnaeus)	Fagaceae	Quercus sp.	13291	3	JX034913	JX035067	JX035426	KF693851	Chen, R., Jiang, L. Y., & Qiao, G. X. (2012). The effectiveness of three regions in mitochondrial genome for aphid DNA barcoding: a case in Lachininae. PloS one, 7(10), e46194.
Aphidinae	Lachninae	Lachnini	Lachnus Burmeister	Lachnus shiicola Sorin	Fagaceae	Shiia sieboldii	-	-	-	AF156198	(No data)	AF163877	Normark, B. B. (2000). Molecular systematics and evolution of the aphid family Lachnidae. Molecular phylogenetics and evolution, 14(1), 131-140.
Aphidinae	Lachninae	Lachnini	Lachnus Burmeister	Lachnus siniquercus Zhang	Fagaceae	Quercus sp.	16374	1	JX034958	JX035172	JX035509	KM501094	Chen, R., Jiang, L. Y., & Qiao, G. X. (2012). The effectiveness of three regions in mitochondrial genome for aphid DNA barcoding: a case in Lachininae. PloS one, 7(10), e46194.
Aphidinae	Lachninae	Lachnini	Lachnus Burmeister	Lachnus siniquercus Zhang	Fagaceae	Cyclobalanopsis glauca	16296	2	JX034957	JX035171	JX035508	(No data)	Chen, R., Jiang, L. Y., & Qiao, G. X. (2012). The effectiveness of three regions in mitochondrial genome for aphid DNA barcoding: a case in Lachininae. PloS one, 7(10), e46194.
Aphidinae	Lachninae	Lachnini	Lachnus Burmeister	Lachnus siniquercus Zhang	Fagaceae	Cyclobalanopsis glauca	16286	3	JX034956	JX035170	JX035507	(No data)	Chen, R., Jiang, L. Y., & Qiao, G. X. (2012). The effectiveness of three regions in mitochondrial genome for aphid DNA barcoding: a case in Lachininae. PloS one, 7(10), e46194.
Aphidinae	Lachninae	Lachnini	Lachnus Burmeister	Lachnus siniquercus Zhang	Fagaceae	Cyclobalanopsis glauca	16285	4	JX034955	JX035169	JX035506	(No data)	Chen, R., Jiang, L. Y., & Qiao, G. X. (2012). The effectiveness of three regions in mitochondrial genome for aphid DNA barcoding: a case in Lachininae. PloS one, 7(10), e46194.
Aphidinae	Lachninae	Lachnini	Lachnus Burmeister	Lachnus siniquercus Zhang	Fagaceae	Cyclobalanopsis glauca	16278	5	JX034954	JX035168	JX035505	(No data)	Chen, R., Jiang, L. Y., & Qiao, G. X. (2012). The effectiveness of three regions in mitochondrial genome for aphid DNA barcoding: a case in Lachininae. PloS one, 7(10), e46194.
Aphidinae	Lachninae	Lachnini	Lachnus Burmeister	Lachnus sorini Binazzi & Remaudière	Fagaceae	Castanopsis sp.	Lachphy10	-	MT375198	MT406112	MT406120	MT406133	This study
Aphidinae	Lachninae	Lachnini	Lachnus Burmeister	Lachnus sp.	Fagaceae	Fagaceae	26065	1	KM501352	KM501323	KM501385	KM501174	Chen et al., 2015
Aphidinae	Lachninae	Lachnini	Lachnus Burmeister	Lachnus sp.	Fagaceae	Fagaceae	26066	2	KM501351	KM501322	KM501384	KM501173	Chen et al., 2015
Aphidinae	Lachninae	Lachnini	Lachnus Burmeister	Lachnus sp.	Fagaceae	Fagaceae	26086	3	KM501353	KM501324	KM501386	KM501175	Chen et al., 2015
Aphidinae	Lachninae	Lachnini	Lachnus Burmeister	Lachnus takahashii Sorin	Fagaceae	Quercus acutissima	-	-	(No data)	AF156199	(No data)	AF163878	Chen, R., Jiang, L. Y., & Qiao, G. X. (2012). The effectiveness of three regions in mitochondrial genome for aphid DNA barcoding: a case in Lachininae. PloS one, 7(10), e46194.
Aphidinae	Lachninae	Lachnini	Lachnus Burmeister	Lachnus tropicalis (van der Goot)	Fagaceae	Castanea mollissima	17287	1	JQ916686	JX035184	JX035520	KM501098	Chen, R., Jiang, L. Y., & Qiao, G. X. (2012). The effectiveness of three regions in mitochondrial genome for aphid DNA barcoding: a case in Lachininae. PloS one, 7(10), e46194.
Aphidinae	Lachninae	Lachnini	Lachnus Burmeister	Lachnus tropicalis (van der Goot)	Fagaceae	Cyclobalanopsis glauca	15750	2	JQ916662	JX035132	JX035472	AF163879	Chen, R., Jiang, L. Y., & Qiao, G. X. (2012). The effectiveness of three regions in mitochondrial genome for aphid DNA barcoding: a case in Lachininae. PloS one, 7(10), e46194.
Aphidinae	Lachninae	Lachnini	Lachnus Burmeister	Lachnus tropicalis (van der Goot)	Fagaceae	Cyclobalanopsis glauca	15652	3	JQ916660	JX035127	JX035468	DQ493846	Chen, R., Jiang, L. Y., & Qiao, G. X. (2012). The effectiveness of three regions in mitochondrial genome for aphid DNA barcoding: a case in Lachininae. PloS one, 7(10), e46194.
Aphidinae	Lachninae	Lachnini	Lachnus Burmeister	Lachnus tropicalis (van der Goot)	Fagaceae	Cyclobalanopsis glauca	15641	4	JQ916659	JX035125	JX035467	(No data)	Chen, R., Jiang, L. Y., & Qiao, G. X. (2012). The effectiveness of three regions in mitochondrial genome for aphid DNA barcoding: a case in Lachininae. PloS one, 7(10), e46194.
Aphidinae	Lachninae	Lachnini	Lachnus Burmeister	Lachnus tropicalis (van der Goot)	Fagaceae	Quecus mongolicus	15204	5	JQ916652	JX035113	JX035461	(No data)	Chen, R., Jiang, L. Y., & Qiao, G. X. (2012). The effectiveness of three regions in mitochondrial genome for aphid DNA barcoding: a case in Lachininae. PloS one, 7(10), e46194.
Aphidinae	Lachninae	Lachnini	Lachnus Burmeister	Lachnus tropicalis (van der Goot)	Fagaceae	Castanea mollissima	14835	6	JQ916647	JX035100	JX035451	(No data)	Chen, R., Jiang, L. Y., & Qiao, G. X. (2012). The effectiveness of three regions in mitochondrial genome for aphid DNA barcoding: a case in Lachininae. PloS one, 7(10), e46194.
Aphidinae	Lachninae	Lachnini	Lachnus Burmeister	Lachnus tropicalis (van der Goot)	Fagaceae	Castanea mollissima	14723	7	JQ916644	JX035097	JX035450	(No data)	Chen, R., Jiang, L. Y., & Qiao, G. X. (2012). The effectiveness of three regions in mitochondrial genome for aphid DNA barcoding: a case in Lachininae. PloS one, 7(10), e46194.
Aphidinae	Lachninae	Lachnini	Lachnus Burmeister	Lachnus tropicalis (van der Goot)	Fagaceae	Castanea mollissima	14528	8	JQ916640	JX035093	JX035447	(No data)	Chen, R., Jiang, L. Y., & Qiao, G. X. (2012). The effectiveness of three regions in mitochondrial genome for aphid DNA barcoding: a case in Lachininae. PloS one, 7(10), e46194.
Aphidinae	Lachninae	Lachnini	Lachnus Burmeister	Lachnus tropicalis (van der Goot)	Fagaceae	Castanea mollissima	14405	9	JQ916639	JX035091	JX035446	(No data)	Chen, R., Jiang, L. Y., & Qiao, G. X. (2012). The effectiveness of three regions in mitochondrial genome for aphid DNA barcoding: a case in Lachininae. PloS one, 7(10), e46194.
Aphidinae	Lachninae	Lachnini	Lachnus Burmeister	Lachnus yunlongensis Zhang	Fagaceae	Cyclobalanopsis glauca	15587	-	JX034931	JX035123	JX035465	KM501087	Chen, R., Jiang, L. Y., & Qiao, G. X. (2012). The effectiveness of three regions in mitochondrial genome for aphid DNA barcoding: a case in Lachininae. PloS one, 7(10), e46194.
Aphidinae	Lachninae	Lachnini	Longistigma Wilson	Longistigma caryae (Harris)	Fagaceae	Juglans regia	cf0000	1	KM501361	KM501332	KM501391	KM501183	Chen et al., 2015
Aphidinae	Lachninae	Lachnini	Longistigma Wilson	Longistigma caryae (Harris)		polyphagous	-	2	KP869255	(No data)	KP869340	KP869575	Meseguer, Andrea S., et al. "Unravelling the historical biogeography and diversification dynamics of a highly diverse conifer‐feeding aphid genus." Journal of Biogeography 42.8 (2015): 1482-1494.
Aphidinae	Lachninae	Lachnini	Longistigma Wilson	Longistigma liquidambarus (Takahashi)	Altingiaceae	Liquidambar formosana	15627	-	JX034932	JX035124	JX035466	KM501088	Chen, R., Jiang, L. Y., & Qiao, G. X. (2012). The effectiveness of three regions in mitochondrial genome for aphid DNA barcoding: a case in Lachininae. PloS one, 7(10), e46194.
Aphidinae	Lachninae	Lachnini	Maculolachnus Gaumont	Maculolachnus submacula (Walker)	Rosaceae	Rosaceae	13796	1	JQ916635	JX035084	JX035441	KM501081	Chen, R., Jiang, L. Y., & Qiao, G. X. (2012). The effectiveness of three regions in mitochondrial genome for aphid DNA barcoding: a case in Lachininae. PloS one, 7(10), e46194.
Aphidinae	Lachninae	Lachnini	Maculolachnus Gaumont	Maculolachnus submacula (Walker)	Rosaceae	Rosaceae	13797	2	JQ916636	JX035085	JX035442	KM501082	Chen, R., Jiang, L. Y., & Qiao, G. X. (2012). The effectiveness of three regions in mitochondrial genome for aphid DNA barcoding: a case in Lachininae. PloS one, 7(10), e46194.
Aphidinae	Lachninae	Lachnini	Maculolachnus Gaumont	Maculolachnus submacula (Walker)	Fabaceae	Phaseolus vulgaris	13818	3	JQ916637	JX035086	JX035443	KM501083	Chen, R., Jiang, L. Y., & Qiao, G. X. (2012). The effectiveness of three regions in mitochondrial genome for aphid DNA barcoding: a case in Lachininae. PloS one, 7(10), e46194.
Aphidinae	Lachninae	Lachnini	Maculolachnus Gaumont	Maculolachnus submacula (Walker)	Rosaceae	Rosa sp.	-	4	KP869256	AF156200	KP869341	AF163874	Meseguer, Andrea S., et al. "Unravelling the historical biogeography and diversification dynamics of a highly diverse conifer‐feeding aphid genus." Journal of Biogeography 42.8 (2015): 1482-1494.
Aphidinae	Lachninae	Lachnini	Pterochloroides Mordvilko	Pterochloroides persicae (Cholodkovsky)	Rosaceae	Prunus spp.	TuST-P-1	1	JN644628	(No data)	JN996493	AF163875	unpublished
Aphidinae	Lachninae	Lachnini	Pterochloroides Mordvilko	Pterochloroides persicae (Cholodkovsky)	Rosaceae	Prunus spp.	SpMu-A-1	2	JN644646	(No data)	KC462058	(No data)	unpublished
Aphidinae	Lachninae	Stomaphidini	Stomaphis (Stomaphis) Walker	Stomaphis (Stomaphis) betulidahuricae Zhang & Qiao	Betulaceae	Betula sp.	19448	1	JQ916755	JX035296	KM501364	KM501125	Chen, R., Jiang, L. Y., & Qiao, G. X. (2012). The effectiveness of three regions in mitochondrial genome for aphid DNA barcoding: a case in Lachininae. PloS one, 7(10), e46194.
Aphidinae	Lachninae	Stomaphidini	Stomaphis (Stomaphis) Walker	Stomaphis (Stomaphis) betulidahuricae Zhang & Qiao	Betulaceae	Betula sp.	19452	2	JQ916756	JX035298	JX035611	KM501126	Chen, R., Jiang, L. Y., & Qiao, G. X. (2012). The effectiveness of three regions in mitochondrial genome for aphid DNA barcoding: a case in Lachininae. PloS one, 7(10), e46194.
Aphidinae	Lachninae	Stomaphidini	Stomaphis (Stomaphis) Walker	Stomaphis (Stomaphis) pistacicola Zhang & Qiao		Pistacia chinesis	26550	-	JX035054	JX035400	JX035697	KM501148	Chen, R., Jiang, L. Y., & Qiao, G. X. (2012). The effectiveness of three regions in mitochondrial genome for aphid DNA barcoding: a case in Lachininae. PloS one, 7(10), e46194.
Aphidinae	Lachninae	Stomaphidini	Stomaphis (Stomaphis) Walker	Stomaphis (Stomaphis) quercisucta Qiao & Zhang	Fagaceae	Quercus liaotungensis	Y8896	-	JQ916817	JX035723	JX035722	KM501160	Chen, R., Jiang, L. Y., & Qiao, G. X. (2012). The effectiveness of three regions in mitochondrial genome for aphid DNA barcoding: a case in Lachininae. PloS one, 7(10), e46194.
Aphidinae	Lachninae	Stomaphidini	Stomaphis (Stomaphis) Walker	Stomaphis (Stomaphis) sinisalicis Zhang & Zhong	Salicaceae	Salix sp.	19106	1	JQ916746	JX035283	JX035601	KM501122	Chen, R., Jiang, L. Y., & Qiao, G. X. (2012). The effectiveness of three regions in mitochondrial genome for aphid DNA barcoding: a case in Lachininae. PloS one, 7(10), e46194.
Aphidinae	Lachninae	Stomaphidini	Stomaphis (Stomaphis) Walker	Stomaphis (Stomaphis) sinisalicis Zhang & Zhong	Salicaceae	Salix babylonica	26547	2	JQ916803	JX035398	JX035696	KM501146	Chen, R., Jiang, L. Y., & Qiao, G. X. (2012). The effectiveness of three regions in mitochondrial genome for aphid DNA barcoding: a case in Lachininae. PloS one, 7(10), e46194.
Aphidinae	Lachninae	Stomaphidini	Stomaphis (Stomaphis) Walker	Stomaphis (Stomaphis) sinisalicis Zhang & Zhong	Salicaceae	Salix sp.	13352	3	JQ916626	JX035071	(No data)	(No data)	Chen, R., Jiang, L. Y., & Qiao, G. X. (2012). The effectiveness of three regions in mitochondrial genome for aphid DNA barcoding: a case in Lachininae. PloS one, 7(10), e46194.
Aphidinae	Lachninae	Stomaphidini	Stomaphis (Stomaphis) Walker	Stomaphis (Stomaphis) yanonis Takahashi	Salicaceae	Salix sp.	13351	1	JQ916625	JX035070	KM501366	KM501074	Chen, R., Jiang, L. Y., & Qiao, G. X. (2012). The effectiveness of three regions in mitochondrial genome for aphid DNA barcoding: a case in Lachininae. PloS one, 7(10), e46194.
Aphidinae	Lachninae	Stomaphidini	Stomaphis (Stomaphis) Walker	Stomaphis (Stomaphis) yanonis Takahashi	Cannabaceae	Celtis sinesis	26549	2	JQ916804	JX035399	KM501366	KM501147	Chen, R., Jiang, L. Y., & Qiao, G. X. (2012). The effectiveness of three regions in mitochondrial genome for aphid DNA barcoding: a case in Lachininae. PloS one, 7(10), e46194.
Aphidinae	Lachninae	Stomaphidini	Stomaphis (Stomaphis) Walker	Stomaphis (Stomaphis) yanonis Takahashi	Cannabaceae	Celtis sinesis	-	3	(No data)	AF156218	(No data)	AF163886	Normark, B. B. (2000). Molecular systematics and evolution of the aphid family Lachnidae. Molecular phylogenetics and evolution, 14(1), 131-140.
Aphidinae	Lachninae	Stomaphidini	Stomaphis Walker	Stomaphis (Stomaphi) yanonis aesculi Takahashi	Spindaceae	Acer spp.	-	-	(No data)	AF156208	(No data)	AF163887	Normark, B. B. (2000). Molecular systematics and evolution of the aphid family Lachnidae. Molecular phylogenetics and evolution, 14(1), 131-141.
Aphidinae	Lachninae	Stomaphidini	Stomaphis Walker	Stomaphis (Stomaphis) aphananthae Sorin	Ulmaceae	Aphananthe aspera	-	-	(No data)	AF156209	(No data)	AF163888	Normark, B. B. (2000). Molecular systematics and evolution of the aphid family Lachnidae. Molecular phylogenetics and evolution, 14(1), 131-142.
Aphidinae	Lachninae	Stomaphidini	Stomaphis Walker	Stomaphis (Stomaphis) fagi Takahashi	Fabaceae	Fagus sp.	-	-	(No data)	AF156210	(No data)	AF163881	Normark, B. B. (2000). Molecular systematics and evolution of the aphid family Lachnidae. Molecular phylogenetics and evolution, 14(1), 131-143.
Aphidinae	Lachninae	Stomaphidini	Stomaphis Walker	Stomaphis (Parastomaphis) graffii Cholodkovsky	Spindaceae	Acer spp.	-	1	JQ302805	AF156211	(No data)	AF163884	Normark, B. B. (2000). Molecular systematics and evolution of the aphid family Lachnidae. Molecular phylogenetics and evolution, 14(1), 131-144.
Aphidinae	Lachninae	Stomaphidini	Stomaphis Walker	Stomaphis (Parastomaphis) graffii Cholodkovsky	Spindaceae	Acer campestre	S105	2	JX137000	JX137033	(No data)	(No data)	Depa, Ł., & Mróz, E. (2013). Central European Acer-and Salicaceae-Feeding Aphids of the Genus Stomaphis (Insecta: Aphidoidea: Lachnidae)—Separate Species or Populations?. Zoological science, 30(6), 509-518.
Aphidinae	Lachninae	Stomaphidini	Stomaphis Walker	Stomaphis (Parastomaphis) graffii Cholodkovsky	Spindaceae	Acer campestre	S106	3	JX137001	JX137031	(No data)	(No data)	Depa, Ł., & Mróz, E. (2013). Central European Acer-and Salicaceae-Feeding Aphids of the Genus Stomaphis (Insecta: Aphidoidea: Lachnidae)—Separate Species or Populations?. Zoological science, 30(6), 509-519.
Aphidinae	Lachninae	Stomaphidini	Stomaphis Walker	Stomaphis (Parastomaphis) graffii Cholodkovsky	Spindaceae	Acer pseudoplatanus	S101	4	JX137002	JX137032	(No data)	(No data)	Depa, Ł., & Mróz, E. (2013). Central European Acer-and Salicaceae-Feeding Aphids of the Genus Stomaphis (Insecta: Aphidoidea: Lachnidae)—Separate Species or Populations?. Zoological science, 30(6), 509-520.
Aphidinae	Lachninae	Stomaphidini	Stomaphis Walker	Stomaphis (Stomaphis) japonica Takahashi	Fagaceae	Quercus spp.	031002UN01	-	GU978829	AF156212	(No data)	AF163889	Normark, B. B. (2000). Molecular systematics and evolution of the aphid family Lachnidae. Molecular phylogenetics and evolution, 14(1), 131-144.
Aphidinae	Lachninae	Stomaphidini	Stomaphis Walker	Stomaphis (Parastomaphis) longirostris (Fabricius)	Salicaceae	Salix alba	S102	1	JX137025	AF156213	(No data)	AF163885	Depa, Ł., & Mróz, E. (2013). Central European Acer-and Salicaceae-Feeding Aphids of the Genus Stomaphis (Insecta: Aphidoidea: Lachnidae)—Separate Species or Populations?. Zoological science, 30(6), 509-520.
Aphidinae	Lachninae	Stomaphidini	Stomaphis Walker	Stomaphis (Parastomaphis) longirostris (Fabricius)	Salicaceae	Salix alba	S40	2	JX137024	JX137039	(No data)	(No data)	Depa, Ł., & Mróz, E. (2013). Central European Acer-and Salicaceae-Feeding Aphids of the Genus Stomaphis (Insecta: Aphidoidea: Lachnidae)—Separate Species or Populations?. Zoological science, 30(6), 509-520.
Aphidinae	Lachninae	Stomaphidini	Stomaphis Walker	Stomaphis (Parastomaphis) longirostris (Fabricius)	Salicaceae	Salix alba	S74	3	JX137026	JX137035	(No data)	(No data)	Depa, Ł., & Mróz, E. (2013). Central European Acer-and Salicaceae-Feeding Aphids of the Genus Stomaphis (Insecta: Aphidoidea: Lachnidae)—Separate Species or Populations?. Zoological science, 30(6), 509-520.
Aphidinae	Lachninae	Stomaphidini	Stomaphis Walker	Stomaphis (Stomaphis) malloti Sorin	Euphorbiaceae	Mallotus japonicus	-	-	(No data)	AF156214	(No data)	AF147809	Normark, B. B. (2000). Molecular systematics and evolution of the aphid family Lachnidae. Molecular phylogenetics and evolution, 14(1), 131-144.
Aphidinae	Lachninae	Stomaphidini	Stomaphis Walker	Stomaphis (Stomaphis) pini Takahashi	Pinaceae	Pinus densiflora	-	-	(No data)	AF156215	(No data)	AF163882	Normark, B. B. (2000). Molecular systematics and evolution of the aphid family Lachnidae. Molecular phylogenetics and evolution, 14(1), 131-144.
Aphidinae	Lachninae	Stomaphidini	Stomaphis Walker	Stomaphis (Stomaphis) quercus (Linnaeus)	Betulaceae	Betula verrucosa	S13	1	JN944547	AF156216	(No data)	AF163883	Depa, U., Mróz, E., & Szawaryn, K. (2012). Molecular identity of Stomaphis quercus (Hemiptera: Aphidoidea: Lachnidae) and description of a new species. European Journal of Entomology, 109(3), 435.
Aphidinae	Lachninae	Stomaphidini	Stomaphis Walker	Stomaphis (Stomaphis) quercus (Linnaeus)	Fagaceae	Quercus petraea	S1	2	JN944543	JQ302806	(No data)	(No data)	Depa, U., Mróz, E., & Szawaryn, K. (2012). Molecular identity of Stomaphis quercus (Hemiptera: Aphidoidea: Lachnidae) and description of a new species. European Journal of Entomology, 109(3), 435.
Aphidinae	Lachninae	Stomaphidini	Stomaphis Walker	Stomaphis (Stomaphis) quercus (Linnaeus)	Fagaceae	Quercus robur	S14	3	JN944548	JQ302810	(No data)	(No data)	Depa, U., Mróz, E., & Szawaryn, K. (2012). Molecular identity of Stomaphis quercus (Hemiptera: Aphidoidea: Lachnidae) and description of a new species. European Journal of Entomology, 109(3), 435.
Aphidinae	Lachninae	Stomaphidini	Stomaphis Walker	Stomaphis (Stomaphis) quercus (Linnaeus)	Fagaceae	Betula verrucosa	S13	4	JN944547	JQ302809	(No data)	(No data)	Depa, U., Mróz, E., & Szawaryn, K. (2012). Molecular identity of Stomaphis quercus (Hemiptera: Aphidoidea: Lachnidae) and description of a new species. European Journal of Entomology, 109(3), 435.
Aphidinae	Lachninae	Stomaphidini	Stomaphis Walker	Stomaphis sp.1	Juglandaceae	Carya cathayensis	19444		JQ916754	JX035295	KM501363	KM501124	Depa, U., Mróz, E., & Szawaryn, K. (2012). Molecular identity of Stomaphis quercus (Hemiptera: Aphidoidea: Lachnidae) and description of a new species. European Journal of Entomology, 109(3), 435.
Aphidinae	Lachninae	Stomaphidini	Stomaphis Walker	Stomaphis sp.2	Fagaceae	Quercus robur	S26	1	JQ302803	JQ302815	(No data)	(No data)	Depa, U., Mróz, E., & Szawaryn, K. (2012). Molecular identity of Stomaphis quercus (Hemiptera: Aphidoidea: Lachnidae) and description of a new species. European Journal of Entomology, 109(3), 435.
Aphidinae	Lachninae	Stomaphidini	Stomaphis Walker	Stomaphis sp.2	Fagaceae	Quercus robur	S20	2	JQ302801	JQ302813	(No data)	(No data)	Depa, U., Mróz, E., & Szawaryn, K. (2012). Molecular identity of Stomaphis quercus (Hemiptera: Aphidoidea: Lachnidae) and description of a new species. European Journal of Entomology, 109(3), 435.
Aphidinae	Lachninae	Stomaphidini	Stomaphis Walker	Stomaphis (Stomaphis) takahashii Sorin	Spindaceae	Acer spp.	-	-	(No data)	AF156217	(No data)	AF147810	Normark, B. B. (2000). Molecular systematics and evolution of the aphid family Lachnidae. Molecular phylogenetics and evolution, 14(1), 131-144.
Aphidinae	Lachninae	Tramini	Protrama Baker	Protrama flavescens (Koch)	Asteraceae	Artemisia vulgare	-	-	(No data)	AF156206	(No data)	AF147815	Normark, B. B. (2000). Molecular systematics and evolution of the aphid family Lachnidae. Molecular phylogenetics and evolution, 14(1), 131-144.
Aphidinae	Lachninae	Tramini	Protrama Baker	Protrama radicis (Kaltenbach)	Asteraceae	Cirsium arvense	-	-	(No data)	AF156205	(No data)	AF147813	Normark, B. B. (2000). Molecular systematics and evolution of the aphid family Lachnidae. Molecular phylogenetics and evolution, 14(1), 131-144.
Aphidinae	Lachninae	Tramini	Protrama Baker	Protrama ranunculi (del Guercio)	Asteraceae	Picris hieracioides	-	-	(No data)	AF156207	(No data)	AF147817	Normark, B. B. (2000). Molecular systematics and evolution of the aphid family Lachnidae. Molecular phylogenetics and evolution, 14(1), 131-144.
Aphidinae	Lachninae	Tramini	Protrama Baker	Protrama sp.	Asteraceae	Cichorium endivia	27667	1	KM501335	KM501306	KM501368	KM501155	Chen et al., 2015
Aphidinae	Lachninae	Tramini	Protrama Baker	Protrama sp.	Asteraceae	Artemisia sp.	28177	2	KM501337	KM501308	KM501370	KM501157	Chen et al., 2015
Aphidinae	Lachninae	Tramini	Protrama Baker	Protrama sp.	Asteraceae	Artemisia sp.	29246	3	KM501360	KM501331	KM501390	KM501182	Chen et al., 2015
Aphidinae	Lachninae	Tramini	Protrama Baker	Protrama sp.	Asteraceae	Artemisia sp.	29731	4	KM501357	KM501328	KM501387	KM501179	Chen et al., 2015
Aphidinae	Lachninae	Tramini	Protrama Baker	Protrama sp.	Asteraceae	Artemisia sp.	30058	5	KM501358	KM501329	KM501388	KM501180	Chen et al., 2015
Aphidinae	Lachninae	Tramini	Protrama Baker	Protrama sp.	Apiaceae	Apium graveolens	30104	6	KM501359	KM501330	KM501389	KM501181	Chen et al., 2015
Aphidinae	Lachninae	Tramini	Trama von Heyden	Trama caudata del Guercio	Asteraceae	Leontodon hispidus	13ES	-	LT600395	AF156203	(No data)	(No data)	Normark, B. B. (2000). Molecular systematics and evolution of the aphid family Lachnidae. Molecular phylogenetics and evolution, 14(1), 131-140.
Aphidinae	Lachninae	Tramini	Trama von Heyden	Trama maritima (Eastop)	Asteraceae	Leontodon hispidus	-	-	(No data)	AF156201	(No data)	AF147818	Normark, B. B. (2000). Molecular systematics and evolution of the aphid family Lachnidae. Molecular phylogenetics and evolution, 14(1), 131-140.
Aphidinae	Lachninae	Tramini	Trama von Heyden	Trama rara Mordvilko	Asteraceae	Taraxacum ofjicinale	HEM003807	1	EU701939	AF156219	(No data)	AF147820	Normark, B. B. (2000). Molecular systematics and evolution of the aphid family Lachnidae. Molecular phylogenetics and evolution, 14(1), 131-140.
Aphidinae	Lachninae	Tramini	Trama von Heyden	Trama rara Mordvilko	Asteraceae	Taraxacum ofjicinale	BIOUG31964-G12	2	MG165463	AF156220	(No data)	AF147819	Normark, B. B. (2000). Molecular systematics and evolution of the aphid family Lachnidae. Molecular phylogenetics and evolution, 14(1), 131-140.
Aphidinae	Lachninae	Tramini	Trama von Heyden	Trama sp.	Asteraceae	Cichorium endivia	28237	1	KM501338	KM501309	KM501371	KM501158	Chen et al., 2015
Aphidinae	Lachninae	Tramini	Trama von Heyden	Trama sp.	Asteraceae	Cichorium endivia	28238	2	KM501339	KM501310	KM501372	KM501159	Chen et al., 2015
Aphidinae	Lachninae	Tramini	Trama von Heyden	Trama troglodytes von Heyden	Asteraceae	Achillea sp.	1211	1	KF649341	AF156222	KF694041	AF147822	Jousselin, E., Cruaud, A., Genson, G., Chevenet, F., Foottit, R. G., & Cœur d’acier, A. (2013). Is ecological speciation a major trend in aphids? Insights from a molecular phylogeny of the conifer-feeding genus Cinara. Frontiers in zoology, 10(1), 56.
Aphidinae	Lachninae	Tramini	Trama von Heyden	Trama troglodytes von Heyden	Asteraceae		ACOE1211	2	KF639669	AF156224	(No data)	AF147821	Coeur d’acier, A., Cruaud, A., Artige, E., Genson, G., Clamens, A. L., Pierre, E., ... & Rasplus, J. Y. (2014). DNA barcoding and the associated PhylAphidB@ se website for the identification of European aphids (Insecta: Hemiptera: Aphididae). PLoS One, 9(6), e97620.
Aphidinae	Lachninae	Tuberolachnini	Nippolachnus Matsumura	Nippolachnus micromeli (Shinji)	Rosaceae	Raphiolepis indica	Lachphy11	1	MT375199	MT406113	MT406121	(No data)	This study
Aphidinae	Lachninae	Tuberolachnini	Nippolachnus Matsumura	Nippolachnus micromeli (Shinji)	Rosaceae	Sorbus alnifolia	Lachphy12	2	MT375200	MT406114	MT406122	(No data)	This study
Aphidinae	Lachninae	Tuberolachnini	Nippolachnus Matsumura	Nippolachnus piri Matsumura	Rosaceae	Pyrus pyrifolia	20199	1	JX035011	JX035312	JX035622	KM501129	Chen, R., Jiang, L. Y., & Qiao, G. X. (2012). The effectiveness of three regions in mitochondrial genome for aphid DNA barcoding: a case in Lachininae. PloS one, 7(10), e46194.
Aphidinae	Lachninae	Tuberolachnini	Nippolachnus Matsumura	Nippolachnus piri Matsumura	Rosaceae	Pyrus sp.	23760	2	JX035043	JX035377	JX035679	KM501139	Chen, R., Jiang, L. Y., & Qiao, G. X. (2012). The effectiveness of three regions in mitochondrial genome for aphid DNA barcoding: a case in Lachininae. PloS one, 7(10), e46194.
Aphidinae	Lachninae	Tuberolachnini	Nippolachnus Matsumura	Nippolachnus piri Matsumura	Rosaceae	Pyrus sp.	26565	3	JX035056	JX035404	JX035700	KM501150	Chen, R., Jiang, L. Y., & Qiao, G. X. (2012). The effectiveness of three regions in mitochondrial genome for aphid DNA barcoding: a case in Lachininae. PloS one, 7(10), e46194.
Aphidinae	Lachninae	Tuberolachnini	Nippolachnus Matsumura	Nippolachnus piri Matsumura	Rosaceae	Pyrus pyrifolia	Lachphy13	6	MT375201	MT406115	MT406123	MT406134	This study
Aphidinae	Lachninae	Tuberolachnini	Nippolachnus Matsumura	Nippolachnus piri Matsumura	Rosaceae	Pyrus sp.	19017	4	JX034997	JX035279	JX035598	AF147811	Chen, R., Jiang, L. Y., & Qiao, G. X. (2012). The effectiveness of three regions in mitochondrial genome for aphid DNA barcoding: a case in Lachininae. PloS one, 7(10), e46194.
Aphidinae	Lachninae	Tuberolachnini	Nippolachnus Matsumura	Nippolachnus piri Matsumura	Rosaceae	Pyrus sp.	18898	5	JX034996	JX035278	JX035597	(No data)	Chen, R., Jiang, L. Y., & Qiao, G. X. (2012). The effectiveness of three regions in mitochondrial genome for aphid DNA barcoding: a case in Lachininae. PloS one, 7(10), e46194.
Aphidinae	Lachninae	Tuberolachnini	Nippolachnus Matsumura	Nippolachnus sp.	Rosaceae	Eribotrya japonica	22522	-	JX035029	JX035346	JX035649	KM501135	Chen, R., Jiang, L. Y., & Qiao, G. X. (2012). The effectiveness of three regions in mitochondrial genome for aphid DNA barcoding: a case in Lachininae. PloS one, 7(10), e46194.
Aphidinae	Lachninae	Tuberolachnini	Miyalachnus Kanturski & Lee	Miyalachnus sorini	Rosaceae	Prunus spp.	Lachphy1	1	MT375189	MT406103	MT406116	MT406124	This study
Aphidinae	Lachninae	Tuberolachnini	Miyalachnus Kanturski & Lee	Miyalachnus sorini	Rosaceae	Prunus spp.	Lachphy2	2	MT375190	MT406104	MT406117	MT406125	This study
Aphidinae	Lachninae	Tuberolachnini	Miyalachnus Kanturski & Lee	Miyalachnus sorini	Rosaceae	Prunus spp.	Lachphy3	3	MT375191	MT406105	MT406118	MT406126	This study
Aphidinae	Lachninae	Tuberolachnini	Miyalachnus Kanturski & Lee	Miyalachnus sorini	Rosaceae	Prunus spp.	Lachphy4	4	MT375189	MT375192	MT406106	MT406127	This study
Aphidinae	Lachninae	Tuberolachnini	Pyrolachnus Basu & Hille Ris Lambers	Pyrolachnus sp.1	Rosaceae	Eribotrya japonica	24823	1	JX035044	JX035380	(No data)	KM501142	Chen, R., Jiang, L. Y., & Qiao, G. X. (2012). The effectiveness of three regions in mitochondrial genome for aphid DNA barcoding: a case in Lachininae. PloS one, 7(10), e46194.
Aphidinae	Lachninae	Tuberolachnini	Pyrolachnus Basu & Hille Ris Lambers	Pyrolachnus sp.1	Rosaceae	Eribotrya japonica	27887	2	KM501354	KM501325	(No data)	KM501176	Chen et al., 2015
Aphidinae	Lachninae	Tuberolachnini	Pyrolachnus Basu & Hille Ris Lambers	Pyrolachnus sp.2	Rosaceae	Eribotrya japonica	30435	1	KM501355	KM501326	(No data)	KM501177	Chen et al., 2015
Aphidinae	Lachninae	Tuberolachnini	Pyrolachnus Basu & Hille Ris Lambers	Pyrolachnus sp.2	Rosaceae	Eribotrya japonica	30441	2	KM501356	KM501327	(No data)	KM501178	Chen et al., 2015
Aphidinae	Lachninae	Tuberolachnini	Pyrolachnus Basu & Hille Ris Lambers	Pyrolachnus sp.2	Rosaceae	Eribotrya japonica	Lachphy5	3	MT375193	MT406107	(No data)	MT406128	This study
Aphidinae	Lachninae	Tuberolachnini	Pyrolachnus Basu & Hille Ris Lambers	Pyrolachnus sp.2	Rosaceae	Eribotrya japonica	Lachphy6	4	MT375194	MT406108	(No data)	MT406129	This study
Aphidinae	Lachninae	Tuberolachnini	Sinolachnus Hille Ris Lambers	Sinolachnus yushanensis	Elaeagnaceae	Elaeagnus sp.	Lachphy7	1	MT375195	MT406109	(No data)	MT406130	This study
Aphidinae	Lachninae	Tuberolachnini	Sinolachnus Hille Ris Lambers	Sinolachnus yushanensis	Elaeagnaceae	Elaeagnus sp.	Lachphy8	2	MT375196	MT406110	(No data)	MT406131	This study
Aphidinae	Lachninae	Tuberolachnini	Sinolachnus Hille Ris Lambers	Sinolachnus yushanensis	Elaeagnaceae	Elaeagnus sp.	Lachphy9	3	MT375197	MT406111	(No data)	MT406132	This study
Aphidinae	Lachninae	Tuberolachnini	Tuberolachnus (Tuberolachnus) Mordvilko	Tuberolachnus (Tuberolachnus) salignus Mordvilko	Salicaceae	Salix sp.	13539	1	JX034916	JX035080	JX035437	KM501078	Chen, R., Jiang, L. Y., & Qiao, G. X. (2012). The effectiveness of three regions in mitochondrial genome for aphid DNA barcoding: a case in Lachininae. PloS one, 7(10), e46194.
Aphidinae	Lachninae	Tuberolachnini	Tuberolachnus (Tuberolachnus) Mordvilko	Tuberolachnus (Tuberolachnus) salignus Mordvilko	Salicaceae	Salix sp.	17705	2	JX034972	JX035206	JX035540	KM501101	Chen, R., Jiang, L. Y., & Qiao, G. X. (2012). The effectiveness of three regions in mitochondrial genome for aphid DNA barcoding: a case in Lachininae. PloS one, 7(10), e46194.
Aphidinae	Lachninae	Tuberolachnini	Tuberolachnus (Tuberolachnus) Mordvilko	Tuberolachnus (Tuberolachnus) salignus Mordvilko	Salicaceae	Salix sp.	18193	3	JX034977	JX035236	JX035563	KM501111	Chen, R., Jiang, L. Y., & Qiao, G. X. (2012). The effectiveness of three regions in mitochondrial genome for aphid DNA barcoding: a case in Lachininae. PloS one, 7(10), e46194.
Aphidinae	Lachninae	Tuberolachnini	Tuberolachnus (Tuberolachnus) Mordvilko	Tuberolachnus (Tuberolachnus) salignus Mordvilko	Salicaceae	Salix sp.	24850	4	KP722566	KP722566	KP722566	KC202104	unpublished
Aphidinae	Lachninae	Tuberolachnini	Tuberolachnus (Tuberolachnus) Mordvilko	Tuberolachnus (Tuberolachnus) salignus Mordvilko	Salicaceae	Salix sp.	32309	5	KT237909	(No data)	KT236853	KT237447	Fang, F., Chen, J., Jiang, L. Y., Chen, R., & Qiao, G. X. (2017). Biological traits yield divergent phylogeographical patterns between two aphids living on the same host plants. Journal of biogeography, 44(2), 348-360.
Aphidinae	Lachninae	Tuberolachnini	Tuberolachnus Mordvilko	Tuberolachnus (Tuberolachnus) salignus Mordvilko	Salicaceae	Salix sp.	28117	6	KC201814	KC201768	KT236902	KC202150	unpublished
Aphidinae	Lachninae	Tuberolachnini	Tuberolachnus Mordvilko	Tuberolachnus (Tuberolachnus) salignus Mordvilko	Salicaceae	Salix sp.	28364	7	KC201815	KC201769	KT236895	KC202161	unpublished
Aphidinae	Lachninae	Tuberolachnini	Tuberolachnus Mordvilko	Tuberolachnus (Tuberolachnus) salignus Mordvilko	Salicaceae	Salix sp.	32270	8	KT237903	(No data)	KT236847	KT237441	Fang, F., Chen, J., Jiang, L. Y., Chen, R., & Qiao, G. X. (2017). Biological traits yield divergent phylogeographical patterns between two aphids living on the same host plants. Journal of biogeography, 44(2), 348-360.
Aphidinae	Lachninae	Tuberolachnini	Tuberolachnus Mordvilko	Tuberolachnus (Tuberolachnus) salignus Mordvilko	Salicaceae	Salix sp.	31532	9	KT237965	(No data)	KT236905	KT237497	Fang, F., Chen, J., Jiang, L. Y., Chen, R., & Qiao, G. X. (2017). Biological traits yield divergent phylogeographical patterns between two aphids living on the same host plants. Journal of biogeography, 44(2), 348-360.
Aphidinae	Lachninae	Tuberolachnini	Tuberolachnus Mordvilko	Tuberolachnus (Tuberolachnus) salignus Mordvilko	Salicaceae	Salix sp.	28047	10	KT237983	KC201767	KT236920	KC202142	Fang, F., Chen, J., Jiang, L. Y., Chen, R., & Qiao, G. X. (2017). Biological traits yield divergent phylogeographical patterns between two aphids living on the same host plants. Journal of biogeography, 44(2), 348-360.
Aphidinae	Lachninae	Tuberolachnini	Tuberolachnus Mordvilko	Tuberolachnus (Tuberolachnus) salignus Mordvilko	Salicaceae	Salix sp.	27915	11	KT237979	KC201765	KT236917	KC202130	Fang, F., Chen, J., Jiang, L. Y., Chen, R., & Qiao, G. X. (2017). Biological traits yield divergent phylogeographical patterns between two aphids living on the same host plants. Journal of biogeography, 44(2), 348-360.
Aphidinae	Lachninae	Tuberolachnini	Miyalachnus Kanturski & Lee	Miyalachnus sp.	Rosaceae	Prunus sp.	33555	2	MW726195	MW558381	MW558371	MW558396	unpublished
Aphidinae	Lachninae	Tuberolachnini	Miyalachnus Kanturski & Lee	Miyalachnus sp.	Rosaceae	Prunus sp.	33556	1	MW726196	MW558382	MW558372	MW558397	unpublished
Aphidinae	Lachninae	Tuberolachnini	Miyalachnus Kanturski & Lee	Miyalachnus sp.	Rosaceae	Prunus sp.	33557	3	MW726197	MW558383	MW558373	MW558398	unpublished
Aphidinae	Lachninae	Tuberolachnini	Nippolachnus Matsumura	Nippolachnus eriobotrysis	Rosaceae	Eribotrya japonica	22522	-	JX035029	JX035346	JX035649	(No data)	Chen, R., Jiang, L. Y., & Qiao, G. X. (2012). The effectiveness of three regions in mitochondrial genome for aphid DNA barcoding: a case in Lachininae.
Aphidinae	Lachninae	Tuberolachnini	Tuberolachnus Mordvilko	Tuberolachnus sp.2	unknown		38647	3	MW726204	MW558390	MW558378	MW558405	unpublished
Aphidinae	Lachninae	Tuberolachnini	Tuberolachnus Mordvilko	Tuberolachnus sp.2	unknown		37406	1	MW726201	MW558387	MW558375	MW558402	unpublished
Aphidinae	Lachninae	Tuberolachnini	Tuberolachnus Mordvilko	Tuberolachnus sp.2	unknown		31460	2	MW726194	MW558380	MW558370	MW558395	unpublished
Aphidinae	Lachninae	Tuberolachnini	Sinolachnus Hille Ris Lambers	Sinolachnus niitakayamensis	Elaeagnaceae	Elaeagnus oldhami	39286	3	MW726207	MW558393	(No data)	MW558408	unpublished
Aphidinae	Lachninae	Tuberolachnini	Sinolachnus Hille Ris Lambers	Sinolachnus niitakayamensis	Elaeagnaceae	Elaeagnus oldhami	39285	1	MW726206	MW558392	(No data)	MW558407	unpublished
Aphidinae	Lachninae	Tuberolachnini	Sinolachnus Hille Ris Lambers	Sinolachnus niitakayamensis	Elaeagnaceae	Elaeagnus oldhami	39283	2	MW726205	MW558391	(No data)	MW558406	unpublished
Aphidinae	Lachninae	Tuberolachnini	Sinolachnus Hille Ris Lambers	Sinolachnus sp.1	unknown		37535	1	MW726203	MW558389	MW558377	MW558404	unpublished
Aphidinae	Lachninae	Tuberolachnini	Sinolachnus Hille Ris Lambers	Sinolachnus sp.1	unknown		37534	3	MW726202	MW558388	MW558376	MW558403	unpublished
Aphidinae	Lachninae	Tuberolachnini	Sinolachnus Hille Ris Lambers	Sinolachnus sp.1	unknown		36958	2	MW726200	MW558386	MW558374	MW558401	unpublished
Aphidinae	Lachninae	Tuberolachnini	Pyrolachnus Basu & Hille Ris Lambers	Pyrolachnus pyri	Rosaceae	Pyrus communis	36524	-	MW726199	MW558385	(No data)	MW558400	unpublished
Aphidinae	Lachninae	Tuberolachnini	Tuberolachnus Mordvilko	Tuberolachnus macrotuberculatus	Elaeagnaceae	Eriobotrya japonica	34992	-	MW726198	MW558384	(No data)	MW558399	unpublished
Aphidinae	Lachninae	Tuberolachnini	Tuberolachnus Mordvilko	Tuberolachnus sp.1	unknown		25875	-	MW726193	MW558379	(No data)	MW558394	unpublished

## Sheet: Sheet3
Species
Pineus (Pineus) armandicola Zhang, Zhong & Zhang
Phylloxerina salicis (Lichtenstein)
Anoecia (Anoecia) fulviabdominalis
Aphis (Aphis) glycines Matsumura
Aphis (Aphis) kurosawai Takahashi
Toxoptera aurantii Boyer de Fonscolombe
Rhopalosiphum padi Linnaeus
Brevicoryne brassicae (Linnaeus)
Hyalopterus pruni (Fabricius)
Lipaphis pseudobrassicae (Davis)
Macrosiphoniella (Macrosiphoniella) yomogifoliae (Shinji)
Mindarus keteleerifoliae Zhang
Cinara (Cinara) pruiniviridis Zhang, Chen, Zhong & Li
Cinara (Cinara) pseudotaxifoliae Palmer
Cinara (Cinara) acutirostris Hille Ris Lambers
Cinara (Cinara) alba Zhang
Cinara (Cinara) brevisaeta Zhang & Zhang
Cinara (Cinara) bungeanae Zhang & Zhang
Cinara (Cinara) cedri Mimeur
Cinara (Cinara) coloradensis (Gillette)
Cinara (Cinara) costata (Zetterstedt)
Cinara (Cinara) cuneomaculata (del Guercio)
Cinara (Cinara) curtihirsuta Hottes & Essig
Cinara (Cinara) etsuhoe Inouye
Cinara (Cinara) formosana (Takahashi)
Cinara (Cinara) fornacula Hottes
Cinara (Cinara) glabra (Gillette et Palmer)
Cinara (Cinara) largirostris Zhang & Zhang
Cinara (Cinara) laricis (Hartig)
Cinara (Cinara) occidentalis (Davidson)
Cinara (Cinara) piceae (Panzer)
Cinara (Cinara) pilicornis (Hartig)
Cinara (Cinara) pinea (Mordvilko)
Cinara (Cinara) piniarmandicola Zhang & Zhang
Cinara (Cinara) pinikoraiensis Zhang
Cinara (Cinara) piniphila (Ratzeburg)
Cinara (Cinara) ponderosae (Williams)
Cinara (Cinara) pruinosa (Hartig)
Cinara (Cinara) pseudotsugae (Wilson)
Cinara (Cinara) splendens (Gillette & Palmer)
Cinara (Cinara) todocola (Inouye)
Cinara (Cinara) vandykei (Wilson)
Cinara (Cupressobium) juniperi (De Geer)
Cinara (Cupressobium) fresai Blanchard
Cinara (Cupressobium) tujafilina (del Guercio)
Cinara (Schizolachnus) orientalis (Takahashi)
Cinara (Schizolachnus) piniradiatae (Davidson)
Cinara (Schizolachnus) sp.
Cinara sp.1
Cinara sp.2
Cinara sp.3
Cinara sp.4
Cinara sp.5
Cinara sp.6
Cinara sp.7
Cinara sp.8
Cinara sp.9
Essigella (Essigella) californica (Essig)
Essigella (Essigella) hoerneri Gillette & Palmer
Essigella (Essigella) knowltoni Hottes
Essigella (Essigella) pini Wilson
Essigella (Lambersella) fusca Gillette & Palmer
Eulachnus alticola Börner
Eulachnus brevipilosus Börner
Eulachnus drakontos Zhang & Qiao
Eulachnus nigricola (Pašek)
Eulachnus piniarmandifoliae Zhang
Eulachnus rileyi (Williams)
Lachnus pallipes (Hartig)
Lachnus quercihabitans (Takahashi)
Lachnus roboris (Linnaeus)
Lachnus shiicola Sorin
Lachnus siniquercus Zhang
Lachnus sorini Binazzi & Remaudière
Lachnus sp.
Lachnus takahashii Sorin
Lachnus tropicalis (van der Goot)
Lachnus yunlongensis Zhang
Longistigma caryae (Harris)
Longistigma liquidambarus (Takahashi)
Maculolachnus submacula (Walker)
Stomaphis (Stomaphis) betulidahuricae Zhang & Qiao
Stomaphis (Stomaphis) pistacicola Zhang & Qiao
Stomaphis (Stomaphis) quercisucta Qiao & Zhang
Stomaphis (Stomaphis) sinisalicis Zhang & Zhong
Stomaphis (Stomaphis) yanonis Takahashi
Stomaphis aesculi Takahashi
Stomaphis aphananthae Sorin
Stomaphis fagi Takahashi
Stomaphis graffii Cholodkovsky
Stomaphis japonica Takahashi
Stomaphis longirostris (Fabricius)
Stomaphis malloti Sorin
Stomaphis pini Takahashi
Stomaphis quercus (Linnaeus)
Stomaphis sp.1
Stomaphis sp.2
Stomaphis takahashii Sorin
Protrama flavescens (Koch)
Protrama radicis (Kaltenbach)
Protrama ranunculi (del Guercio)
Protrama sp.
Trama caudata del Guercio
Trama maritima (Eastop)
Trama rara Mordvilko
Trama sp.
Trama troglodytes von Heyden
Nippolachnus micromeli (Shinji)
Nippolachnus piri Matsumura
Nippolachnus sp.
Pterochloroides persicae (Cholodkovsky)
Pyrolachnus imbricatus
Pyrolachnus sp.1
Pyrolachnus sp.2
Sinolachnus taiwanus Tao
Tuberolachnus (Tuberolachnus) salignus Mordvilko

## Sheet: Sheet2
Family	Subfamily	Tribe	Genera	Species	Host plant family	Host plant	Distribution	Introduced into	References
Adelgidae	-	-	Pineus (Pineus) Shimer	Pineus (Pineus) armandicola Zhang, Zhong & Zhang		Pinus armandi Franch.
Aphidinae	Anoecinae	-	Anoecia Koch	Anoecia (Anoecia) fulviabdominalis		Syzygium aromaticum
Aphidinae	Aphidinae	Aphidini	Aphis (Aphis) Linnaeus	Aphis (Aphis) glycines Matsumura
Aphidinae	Aphidinae	Aphidini	Aphis (Aphis) Linnaeus	Aphis (Aphis) kurosawai Takahashi
Aphidinae	Aphidinae	Aphidini	Aphis (Toxoptera) Koch	Toxoptera aurantii Boyer de Fonscolombe
Aphidinae	Aphidinae	Aphidini	Rhopalosiphum Koch	Rhopalosiphum padi Linnaeus
Aphidinae	Aphidinae	Macrosiphini	Brevicoryne Das	Brevicoryne brassicae (Linnaeus)
Aphidinae	Aphidinae	Macrosiphini	Hyalopterus Koch	Hyalopterus pruni (Fabricius)
Aphidinae	Aphidinae	Macrosiphini	Lipaphis Mordvilko	Lipaphis pseudobrassicae (Davis)
Aphidinae	Aphidinae	Macrosiphini	Macrosiphoniella (Macrosiphoniella) Del Guercio	Macrosiphoniella (Macrosiphoniella) yomogifoliae (Shinji)
Aphidinae	Lachninae	Eulachnini	Cinara (Cinara) Curtis	Cinara (Cinara) acutirostris Hille Ris Lambers	Pinaceae	Pinus sylvestris	Asia, Europe	Argentina	Chen et al., 2016
Aphidinae	Lachninae	Eulachnini	Cinara (Cinara) Curtis	Cinara (Cinara) alba Zhang	Pinaceae	Picea asperata	Asia		Chen et al., 2016
Aphidinae	Lachninae	Eulachnini	Cinara (Cinara) Curtis	Cinara (Cinara) brevisaeta Zhang & Zhang	Pinaceae	Pinus armandi	Asia		Chen et al., 2016
Aphidinae	Lachninae	Eulachnini	Cinara (Cinara) Curtis	Cinara (Cinara) bungeanae Zhang & Zhang	Pinaceae	Pinus bungeana	Asia		Chen et al., 2016
Aphidinae	Lachninae	Eulachnini	Cinara (Cinara) Curtis	Cinara (Cinara) bungeanae Zhang & Zhang	Pinaceae	Pinus bungeana	Asia		Chen et al., 2016
Aphidinae	Lachninae	Eulachnini	Cinara (Cinara) Curtis	Cinara (Cinara) bungeanae Zhang & Zhang	Pinaceae	Pinus bungeana	Asia		Chen et al., 2016
Aphidinae	Lachninae	Eulachnini	Cinara (Cinara) Curtis	Cinara (Cinara) cedri Mimeur	Pinaceae	Cedrus deodara	Europe, and in North Africa (Morocco, Algeria), the Mediterranean area including Cyprus (F. Binazzi et al. 2015), south-west and Central Asia, North America (California, New York), and Argentina (Delfino & Binazzi 2002)		Chen et al., 2016
Aphidinae	Lachninae	Eulachnini	Cinara (Cinara) Curtis	Cinara (Cinara) cedri Mimeur	Pinaceae	Cedrus deodara	Europe, and in North Africa (Morocco, Algeria), the Mediterranean area including Cyprus (F. Binazzi et al. 2015), south-west and Central Asia, North America (California, New York), and Argentina (Delfino & Binazzi 2003)		Chen et al., 2016
Aphidinae	Lachninae	Eulachnini	Cinara (Cinara) Curtis	Cinara (Cinara) cedri Mimeur	Pinaceae	Cedrus deodara	Europe, and in North Africa (Morocco, Algeria), the Mediterranean area including Cyprus (F. Binazzi et al. 2015), south-west and Central Asia, North America (California, New York), and Argentina (Delfino & Binazzi 2004)		Blackman & Eastop
Aphidinae	Lachninae	Eulachnini	Cinara (Cinara) Curtis	Cinara (Cinara) coloradensis (Gillette)	Pinaceae	Picea spp.	North America		Blackman & Eastop
Aphidinae	Lachninae	Eulachnini	Cinara (Cinara) Curtis	Cinara (Cinara) coloradensis (Gillette)	Pinaceae	Picea spp.	North America		Blackman & Eastop
Aphidinae	Lachninae	Eulachnini	Cinara (Cinara) Curtis	Cinara (Cinara) coloradensis (Gillette)	Pinaceae	Picea spp.	North America		Blackman & Eastop
Aphidinae	Lachninae	Eulachnini	Cinara (Cinara) Curtis	Cinara (Cinara) costata (Zetterstedt)	Taxaceae	Taxus sp.	Europe, North Africa (Tunisia; Boukhris-Bouhachem et al. 2007), east Asia, Australia, Greenland, North and South America
Aphidinae	Lachninae	Eulachnini	Cinara (Cinara) Curtis	Cinara (Cinara) costata (Zetterstedt)	Pinaceae	Abies sp.	Europe, North Africa (Tunisia; Boukhris-Bouhachem et al. 2007), east Asia, Australia, Greenland, North and South America
Aphidinae	Lachninae	Eulachnini	Cinara (Cinara) Curtis	Cinara (Cinara) costata (Zetterstedt)	Pinaceae	Abies sp.	Europe, North Africa (Tunisia; Boukhris-Bouhachem et al. 2007), east Asia, Australia, Greenland, North and South America
Aphidinae	Lachninae	Eulachnini	Cinara (Cinara) Curtis	Cinara (Cinara) cuneomaculata (del Guercio)	Pinaceae	Larix sp.	Europe, Mongolia (see Eastop 1972; as boerneri), Siberia (Pashchenko 1988a) and China (G. Zhang et al. 1993b)
Aphidinae	Lachninae	Eulachnini	Cinara (Cinara) Curtis	Cinara (Cinara) cuneomaculata (del Guercio)	Pinaceae	Larix sp.	Europe, Mongolia (see Eastop 1972; as boerneri), Siberia (Pashchenko 1988a) and China (G. Zhang et al. 1993b)
Aphidinae	Lachninae	Eulachnini	Cinara (Cinara) Curtis	Cinara (Cinara) cuneomaculata (del Guercio)	Pinaceae	Larix sp.	Europe, Mongolia (see Eastop 1972; as boerneri), Siberia (Pashchenko 1988a) and China (G. Zhang et al. 1993b)
Aphidinae	Lachninae	Eulachnini	Cinara (Cinara) Curtis	Cinara (Cinara) cuneomaculata (del Guercio)	Pinaceae	Larix sp.	Europe, Mongolia (see Eastop 1972; as boerneri), Siberia (Pashchenko 1988a) and China (G. Zhang et al. 1993b)
Aphidinae	Lachninae	Eulachnini	Cinara (Cinara) Curtis	Cinara (Cinara) cuneomaculata (del Guercio)	Pinaceae	Larix sp.	Europe, Mongolia (see Eastop 1972; as boerneri), Siberia (Pashchenko 1988a) and China (G. Zhang et al. 1993b)
Aphidinae	Lachninae	Eulachnini	Cinara (Cinara) Curtis	Cinara (Cinara) curtihirsuta Hottes & Essig	Pinaceae	Abies concolor	North America
Aphidinae	Lachninae	Eulachnini	Cinara (Cinara) Curtis	Cinara (Cinara) curtihirsuta Hottes & Essig	Pinaceae	Abies concolor	North America
Aphidinae	Lachninae	Eulachnini	Cinara (Cinara) Curtis	Cinara (Cinara) etsuhoe Inouye	Pinaceae	Pinus densiflora	Asia
Aphidinae	Lachninae	Eulachnini	Cinara (Cinara) Curtis	Cinara (Cinara) formosana (Takahashi)	Pinaceae	Pinus tabuliformis	Asia
Aphidinae	Lachninae	Eulachnini	Cinara (Cinara) Curtis	Cinara (Cinara) formosana (Takahashi)	Pinaceae	Pinus massoniana	Asia
Aphidinae	Lachninae	Eulachnini	Cinara (Cinara) Curtis	Cinara (Cinara) formosana (Takahashi)	Pinaceae	Pinus yunnanensis	Asia
Aphidinae	Lachninae	Eulachnini	Cinara (Cinara) Curtis	Cinara (Cinara) formosana (Takahashi)	Pinaceae	Pinus spp.	Asia
Aphidinae	Lachninae	Eulachnini	Cinara (Cinara) Curtis	Cinara (Cinara) formosana (Takahashi)	Pinaceae	Pinus spp.	Asia
Aphidinae	Lachninae	Eulachnini	Cinara (Cinara) Curtis	Cinara (Cinara) fornacula Hottes	Pinaceae	Pinus spp.	Asia
Aphidinae	Lachninae	Eulachnini	Cinara (Cinara) Curtis	Cinara (Cinara) fornacula Hottes	Pinaceae	Pinus spp.	Asia
Aphidinae	Lachninae	Eulachnini	Cinara (Cinara) Curtis	Cinara (Cinara) fornacula Hottes	Pinaceae	Pinus spp.	Asia
Aphidinae	Lachninae	Eulachnini	Cinara (Cinara) Curtis	Cinara (Cinara) fornacula Hottes	Pinaceae	Pinus spp.	Asia
Aphidinae	Lachninae	Eulachnini	Cinara (Cinara) Curtis	Cinara (Cinara) fornacula Hottes	Pinaceae	Pinus spp.	Asia
Aphidinae	Lachninae	Eulachnini	Cinara (Cinara) Curtis	Cinara (Cinara) glabra (Gillette et Palmer)	Pinaceae	Pinus ponderosa	North America
Aphidinae	Lachninae	Eulachnini	Cinara (Cinara) Curtis	Cinara (Cinara) largirostris Zhang & Zhang	Pinaceae	Pinus tabulaeformis	Asia
Aphidinae	Lachninae	Eulachnini	Cinara (Cinara) Curtis	Cinara (Cinara) largirostris Zhang & Zhang	Pinaceae	Keteleeria fortunei	Asia
Aphidinae	Lachninae	Eulachnini	Cinara (Cinara) Curtis	Cinara (Cinara) largirostris Zhang & Zhang	Pinaceae	Pinus tabulaeformis	Asia
Aphidinae	Lachninae	Eulachnini	Cinara (Cinara) Curtis	Cinara (Cinara) largirostris Zhang & Zhang	Pinaceae	Pinus tabuliformis	Asia
Aphidinae	Lachninae	Eulachnini	Cinara (Cinara) Curtis	Cinara (Cinara) largirostris Zhang & Zhang	Pinaceae	Pinus tabuliformis	Asia
Aphidinae	Lachninae	Eulachnini	Cinara (Cinara) Curtis	Cinara (Cinara) laricis (Hartig)	Pinaceae	Larix sp.	Asia, Europe
Aphidinae	Lachninae	Eulachnini	Cinara (Cinara) Curtis	Cinara (Cinara) laricis (Hartig)	Pinaceae	Larix chinensis	Asia, Europe
Aphidinae	Lachninae	Eulachnini	Cinara (Cinara) Curtis	Cinara (Cinara) laricis (Hartig)	Pinaceae	Larix sibirica	Asia, Europe
Aphidinae	Lachninae	Eulachnini	Cinara (Cinara) Curtis	Cinara (Cinara) laricis (Hartig)	Pinaceae	Larix spp.	Asia, Europe
Aphidinae	Lachninae	Eulachnini	Cinara (Cinara) Curtis	Cinara (Cinara) laricis (Hartig)	Pinaceae	Larix spp.	Asia, Europe
Aphidinae	Lachninae	Eulachnini	Cinara (Cinara) Curtis	Cinara (Cinara) occidentalis (Davidson)	Pinaceae	Abies spp.	North America
Aphidinae	Lachninae	Eulachnini	Cinara (Cinara) Curtis	Cinara (Cinara) occidentalis (Davidson)	Pinaceae	Abies spp.	North America
Aphidinae	Lachninae	Eulachnini	Cinara (Cinara) Curtis	Cinara (Cinara) piceae (Panzer)	Pinaceae	Picea asperata	Throughout Europe, and what is nominally the same species also occurs in Siberia (Pashchenko 1988a), China and Japan, and has more recently been reported from Argentina (Delfino & Binazzi 2002)
Aphidinae	Lachninae	Eulachnini	Cinara (Cinara) Curtis	Cinara (Cinara) piceae (Panzer)	Pinaceae	Picea spp.	Throughout Europe, and what is nominally the same species also occurs in Siberia (Pashchenko 1988a), China and Japan, and has more recently been reported from Argentina (Delfino & Binazzi 2002)
Aphidinae	Lachninae	Eulachnini	Cinara (Cinara) Curtis	Cinara (Cinara) pilicornis (Hartig)	Pinaceae	Picea asperata	Throughout Europe (incl. Iceland), Kazakhstan, China (G. Zhang et al. 1993b), Japan (as C. nopporensis Inouye, which may be at least subspecifically distinct; see Eastop et al. 1998)	introduced to Australia, New Zealand, North and South America (Eastop 1972, Sunde 1984, Carrillo 1977)
Aphidinae	Lachninae	Eulachnini	Cinara (Cinara) Curtis	Cinara (Cinara) pilicornis (Hartig)	Pinaceae	Picea spp.	Throughout Europe (incl. Iceland), Kazakhstan, China (G. Zhang et al. 1993b), Japan (as C. nopporensis Inouye, which may be at least subspecifically distinct; see Eastop et al. 1998)	introduced to Australia, New Zealand, North and South America (Eastop 1972, Sunde 1984, Carrillo 1977)
Aphidinae	Lachninae	Eulachnini	Cinara (Cinara) Curtis	Cinara (Cinara) pilicornis (Hartig)	Pinaceae	Picea asperata	Throughout Europe (incl. Iceland), Kazakhstan, China (G. Zhang et al. 1993b), Japan (as C. nopporensis Inouye, which may be at least subspecifically distinct; see Eastop et al. 1998)	introduced to Australia, New Zealand, North and South America (Eastop 1972, Sunde 1984, Carrillo 1977)
Aphidinae	Lachninae	Eulachnini	Cinara (Cinara) Curtis	Cinara (Cinara) pilicornis (Hartig)	Pinaceae	Picea spp.	Throughout Europe (incl. Iceland), Kazakhstan, China (G. Zhang et al. 1993b), Japan (as C. nopporensis Inouye, which may be at least subspecifically distinct; see Eastop et al. 1998)	introduced to Australia, New Zealand, North and South America (Eastop 1972, Sunde 1984, Carrillo 1977)
Aphidinae	Lachninae	Eulachnini	Cinara (Cinara) Curtis	Cinara (Cinara) pilicornis (Hartig)	Pinaceae	Picea spp.	Throughout Europe (incl. Iceland), Kazakhstan, China (G. Zhang et al. 1993b), Japan (as C. nopporensis Inouye, which may be at least subspecifically distinct; see Eastop et al. 1998)	introduced to Australia, New Zealand, North and South America (Eastop 1972, Sunde 1984, Carrillo 1977)
Aphidinae	Lachninae	Eulachnini	Cinara (Cinara) Curtis	Cinara (Cinara) pinea (Mordvilko)	Pinaceae	Pinus yunnanensis	Throughout Europe, Georgia, eastern Siberia, (Pashchenko 1988a), China (G. Zhang et al. 1993b)	introduced to North America
Aphidinae	Lachninae	Eulachnini	Cinara (Cinara) Curtis	Cinara (Cinara) pinea (Mordvilko)	Pinaceae	Pinus tabulaeformis	Throughout Europe, Georgia, eastern Siberia, (Pashchenko 1988a), China (G. Zhang et al. 1993b)	introduced to North America
Aphidinae	Lachninae	Eulachnini	Cinara (Cinara) Curtis	Cinara (Cinara) pinea (Mordvilko)	Pinaceae	Pinus spp.	Throughout Europe, Georgia, eastern Siberia, (Pashchenko 1988a), China (G. Zhang et al. 1993b)	introduced to North America
Aphidinae	Lachninae	Eulachnini	Cinara (Cinara) Curtis	Cinara (Cinara) pinea (Mordvilko)	Pinaceae	Pinus spp.	Throughout Europe, Georgia, eastern Siberia, (Pashchenko 1988a), China (G. Zhang et al. 1993b)	introduced to North America
Aphidinae	Lachninae	Eulachnini	Cinara (Cinara) Curtis	Cinara (Cinara) pinea (Mordvilko)	Pinaceae	Pinus spp.	Throughout Europe, Georgia, eastern Siberia, (Pashchenko 1988a), China (G. Zhang et al. 1993b)	introduced to North America
Aphidinae	Lachninae	Eulachnini	Cinara (Cinara) Curtis	Cinara (Cinara) piniarmandicola Zhang & Zhang	Pinaceae	Pinus armandi	Asia
Aphidinae	Lachninae	Eulachnini	Cinara (Cinara) Curtis	Cinara (Cinara) piniarmandicola Zhang & Zhang	Pinaceae	Pinus armandi	Asia
Aphidinae	Lachninae	Eulachnini	Cinara (Cinara) Curtis	Cinara (Cinara) piniarmandicola Zhang & Zhang	Pinaceae	Pinus armandi	Asia
Aphidinae	Lachninae	Eulachnini	Cinara (Cinara) Curtis	Cinara (Cinara) piniarmandicola Zhang & Zhang	Pinaceae	Pinus armandi	Asia
Aphidinae	Lachninae	Eulachnini	Cinara (Cinara) Curtis	Cinara (Cinara) piniarmandicola Zhang & Zhang	Pinaceae	Pinus armandi	Asia
Aphidinae	Lachninae	Eulachnini	Cinara (Cinara) Curtis	Cinara (Cinara) pinikoraiensis Zhang	Pinaceae	Pinus koraiensis	Asia
Aphidinae	Lachninae	Eulachnini	Cinara (Cinara) Curtis	Cinara (Cinara) pinikoraiensis Zhang	Pinaceae	Pinus koraiensis	Asia
Aphidinae	Lachninae	Eulachnini	Cinara (Cinara) Curtis	Cinara (Cinara) pinikoraiensis Zhang	Pinaceae	Pinus koraiensis	Asia
Aphidinae	Lachninae	Eulachnini	Cinara (Cinara) Curtis	Cinara (Cinara) pinikoraiensis Zhang	Pinaceae	Pinus koraiensis	Asia
Aphidinae	Lachninae	Eulachnini	Cinara (Cinara) Curtis	Cinara (Cinara) piniphila (Ratzeburg)	Pinaceae	Pinus sylvestris	Asia, Europe
Aphidinae	Lachninae	Eulachnini	Cinara (Cinara) Curtis	Cinara (Cinara) piniphila (Ratzeburg)	Pinaceae	Pinus sylvestris	Asia, Europe
Aphidinae	Lachninae	Eulachnini	Cinara (Cinara) Curtis	Cinara (Cinara) ponderosae (Williams)	Pinaceae	Pinus ponderosa	North America
Aphidinae	Lachninae	Eulachnini	Cinara (Cinara) Curtis	Cinara (Cinara) ponderosae (Williams)	Pinaceae	Pinus ponderosa	North America
Aphidinae	Lachninae	Eulachnini	Cinara (Cinara) Curtis	Cinara (Cinara) ponderosae (Williams)	Pinaceae	Pinus ponderosa	North America
Aphidinae	Lachninae	Eulachnini	Cinara (Cinara) Curtis	Cinara (Cinara) pruiniviridis Zhang, Chen, Zhong & Li	Pinaceae	Picea asperata	Asia
Aphidinae	Lachninae	Eulachnini	Cinara (Cinara) Curtis	Cinara (Cinara) pruiniviridis Zhang, Chen, Zhong & Li	Pinaceae	Picea asperata	Asia
Aphidinae	Lachninae	Eulachnini	Cinara (Cinara) Curtis	Cinara (Cinara) pruinosa (Hartig)	Pinaceae	Picea mariana	Throughout most of Europe, Turkey, Kazakhstan (Kadyrbekov 2009b), and in North America (most records as palmerae; see Voegtlin & Bridges 1988)
Aphidinae	Lachninae	Eulachnini	Cinara (Cinara) Curtis	Cinara (Cinara) pruinosa (Hartig)	Pinaceae	Picea mariana	Throughout most of Europe, Turkey, Kazakhstan (Kadyrbekov 2009b), and in North America (most records as palmerae; see Voegtlin & Bridges 1988)
Aphidinae	Lachninae	Eulachnini	Cinara (Cinara) Curtis	Cinara (Cinara) pruinosa (Hartig)	Pinaceae	Picea mariana	Throughout most of Europe, Turkey, Kazakhstan (Kadyrbekov 2009b), and in North America (most records as palmerae; see Voegtlin & Bridges 1988)
Aphidinae	Lachninae	Eulachnini	Cinara (Cinara) Curtis	Cinara (Cinara) pseudotaxifoliae Palmer	Pinaceae	Pseudotsuga menziesii	North America		Blackman & Eastop
Aphidinae	Lachninae	Eulachnini	Cinara (Cinara) Curtis	Cinara (Cinara) pseudotaxifoliae Palmer	Pinaceae	Pseudotsuga menziesii	North America		Blackman & Eastop
Aphidinae	Lachninae	Eulachnini	Cinara (Cinara) Curtis	Cinara (Cinara) pseudotaxifoliae Palmer	Pinaceae	Pseudotsuga menziesii	North America		Blackman & Eastop
Aphidinae	Lachninae	Eulachnini	Cinara (Cinara) Curtis	Cinara (Cinara) pseudotaxifoliae Palmer	Pinaceae	Pseudotsuga menziesii	North America		Blackman & Eastop
Aphidinae	Lachninae	Eulachnini	Cinara (Cinara) Curtis	Cinara (Cinara) pseudotsugae (Wilson)	Pinaceae	Pseudotsuga menziesii	North America		Johnson & Lyon 1988
Aphidinae	Lachninae	Eulachnini	Cinara (Cinara) Curtis	Cinara (Cinara) pseudotsugae (Wilson)	Pinaceae	Pseudotsuga menziesii	North America		Johnson & Lyon 1988
Aphidinae	Lachninae	Eulachnini	Cinara (Cinara) Curtis	Cinara (Cinara) pseudotsugae (Wilson)	Pinaceae	Pseudotsuga menziesii	North America		Johnson & Lyon 1988
Aphidinae	Lachninae	Eulachnini	Cinara (Cinara) Curtis	Cinara (Cinara) pseudotsugae (Wilson)	Pinaceae	Pseudotsuga menziesii	North America		Johnson & Lyon 1988
Aphidinae	Lachninae	Eulachnini	Cinara (Cinara) Curtis	Cinara (Cinara) splendens (Gillette & Palmer)	Pinaceae	Pseudotsuga menziesii	North America		Blackman & Eastop
Aphidinae	Lachninae	Eulachnini	Cinara (Cinara) Curtis	Cinara (Cinara) splendens (Gillette & Palmer)	Pinaceae	Pseudotsuga menziesii	North America		Blackman & Eastop
Aphidinae	Lachninae	Eulachnini	Cinara (Cinara) Curtis	Cinara (Cinara) splendens (Gillette & Palmer)	Pinaceae	Pseudotsuga menziesii	North America		Blackman & Eastop
Aphidinae	Lachninae	Eulachnini	Cinara (Cinara) Curtis	Cinara (Cinara) splendens (Gillette & Palmer)	Pinaceae	Pseudotsuga menziesii	North America		Blackman & Eastop
Aphidinae	Lachninae	Eulachnini	Cinara (Cinara) Curtis	Cinara (Cinara) todocola (Inouye)	Pinaceae	Abies spp.	Asia
Aphidinae	Lachninae	Eulachnini	Cinara (Cinara) Curtis	Cinara (Cinara) todocola (Inouye)	Pinaceae	Abies spp.	Asia
Aphidinae	Lachninae	Eulachnini	Cinara (Cinara) Curtis	Cinara (Cinara) todocola (Inouye)	Pinaceae	Abies spp.	Asia
Aphidinae	Lachninae	Eulachnini	Cinara (Cinara) Curtis	Cinara (Cinara) todocola (Inouye)	Pinaceae	Abies spp.	Asia
Aphidinae	Lachninae	Eulachnini	Cinara (Cinara) Curtis	Cinara (Cinara) vandykei (Wilson)	Pinaceae	Picea spp.	North America
Aphidinae	Lachninae	Eulachnini	Cinara (Cupressobium) Börner	Cinara (Cupressobium) juniperi (De Geer)	Cupressaceae	Juniperus spp.	Europe (incl. Iceland), North Africa (Algeria; Laamari et al. 2013), the Middle East (Turkey, Lebanon), ?China (G. Zhang et al. 1993b), Japan (Eastop et al. 1998) Australia, New Zealand, western USA, and Canada (Ontario)
Aphidinae	Lachninae	Eulachnini	Cinara (Cupressobium) Börner	Cinara (Cupressobium) fresai Blanchard	Cupressaceae	Juniperus spp.	Known distribution is remarkably disjunct; England, Wales, Spain, Israel (Mendel & Zehavi 1981), USA, Central and South America, Australia, New Zealand, Japan (Eastop et al. 1998), and Korea (Seo 1994)
Aphidinae	Lachninae	Eulachnini	Cinara (Cupressobium) Börner	Cinara (Cupressobium) fresai Blanchard	Cupressaceae	Juniperus spp.	Known distribution is remarkably disjunct; England, Wales, Spain, Israel (Mendel & Zehavi 1981), USA, Central and South America, Australia, New Zealand, Japan (Eastop et al. 1998), and Korea (Seo 1994)
Aphidinae	Lachninae	Eulachnini	Cinara (Cupressobium) Börner	Cinara (Cupressobium) fresai Blanchard	Cupressaceae	Juniperus spp.	Known distribution is remarkably disjunct; England, Wales, Spain, Israel (Mendel & Zehavi 1981), USA, Central and South America, Australia, New Zealand, Japan (Eastop et al. 1998), and Korea (Seo 1994)
Aphidinae	Lachninae	Eulachnini	Cinara (Cupressobium) Börner	Cinara (Cupressobium) fresai Blanchard	Cupressaceae	Juniperus spp.	Known distribution is remarkably disjunct; England, Wales, Spain, Israel (Mendel & Zehavi 1981), USA, Central and South America, Australia, New Zealand, Japan (Eastop et al. 1998), and Korea (Seo 1994)
Aphidinae	Lachninae	Eulachnini	Cinara (Cupressobium) Börner	Cinara (Cupressobium) tujafilina (del Guercio)	Cupressaceae	Platycladus orientalis	Asia, Europe, Mediterranean
Aphidinae	Lachninae	Eulachnini	Cinara (Cupressobium) Börner	Cinara (Cupressobium) tujafilina (del Guercio)	Cupressaceae	Platycladus orientalis	Asia, Europe, Mediterranean
Aphidinae	Lachninae	Eulachnini	Cinara (Cupressobium) Börner	Cinara (Cupressobium) tujafilina (del Guercio)	Cupressaceae	Platycladus orientalis	Asia, Europe, Mediterranean
Aphidinae	Lachninae	Eulachnini	Cinara (Schizolachnus) Mordvilko	Cinara (Schizolachnus) orientalis (Takahashi)	Pinaceae	Pinus sylvestris	Asia
Aphidinae	Lachninae	Eulachnini	Cinara (Schizolachnus) Mordvilko	Cinara (Schizolachnus) orientalis (Takahashi)	Pinaceae	Pinus sylvestris	Asia
Aphidinae	Lachninae	Eulachnini	Cinara (Schizolachnus) Mordvilko	Cinara (Schizolachnus) orientalis (Takahashi)	Pinaceae	Pinus yunnanensis	Asia
Aphidinae	Lachninae	Eulachnini	Cinara (Schizolachnus) Mordvilko	Cinara (Schizolachnus) orientalis (Takahashi)	Pinaceae	Pinus tabulaeformis	Asia
Aphidinae	Lachninae	Eulachnini	Cinara (Schizolachnus) Mordvilko	Cinara (Schizolachnus) orientalis (Takahashi)	Pinaceae	Pinus massoniana	Asia
Aphidinae	Lachninae	Eulachnini	Cinara (Schizolachnus) Mordvilko	Cinara (Schizolachnus) orientalis (Takahashi)	Pinaceae	Pinus spp.	Asia
Aphidinae	Lachninae	Eulachnini	Cinara (Schizolachnus) Mordvilko	Cinara (Schizolachnus) orientalis (Takahashi)	Pinaceae	Pinus yunnanensis	Asia
Aphidinae	Lachninae	Eulachnini	Cinara (Schizolachnus) Mordvilko	Cinara (Schizolachnus) piniradiatae (Davidson)	Pinaceae	Pinus ponderosa
Aphidinae	Lachninae	Eulachnini	Cinara (Schizolachnus) Mordvilko	Cinara (Schizolachnus) sp.	Pinaceae	Pinus spp.
Aphidinae	Lachninae	Eulachnini	Cinara Curtis	Cinara sp.1	Cupressaceae	Metasequoia glyptostroboides
Aphidinae	Lachninae	Eulachnini	Cinara Curtis	Cinara sp.1	Cupressaceae	Metasequoia glyptostroboides
Aphidinae	Lachninae	Eulachnini	Cinara Curtis	Cinara sp.2	Pinaceae	Picea sp.	North America
Aphidinae	Lachninae	Eulachnini	Cinara Curtis	Cinara sp.3	Pinaceae	Picea sp.	North America
Aphidinae	Lachninae	Eulachnini	Cinara Curtis	Cinara sp.3	Pinaceae	Picea sp.	North America
Aphidinae	Lachninae	Eulachnini	Cinara Curtis	Cinara sp.4	Pinaceae	Picea sp.	North America
Aphidinae	Lachninae	Eulachnini	Cinara Curtis	Cinara sp.4	Pinaceae	Picea sp.	North America
Aphidinae	Lachninae	Eulachnini	Cinara Curtis	Cinara sp.5	Pinaceae	Picea sp.	North America
Aphidinae	Lachninae	Eulachnini	Cinara Curtis	Cinara sp.5	Pinaceae	Picea sp.
Aphidinae	Lachninae	Eulachnini	Cinara Curtis	Cinara sp.6	Pinaceae	Picea pungens
Aphidinae	Lachninae	Eulachnini	Cinara Curtis	Cinara sp.7	Pinaceae	Pinus ponderosa
Aphidinae	Lachninae	Eulachnini	Cinara Curtis	Cinara sp.8	Pinaceae	Picea sp.
Aphidinae	Lachninae	Eulachnini	Cinara Curtis	Cinara sp.8	Pinaceae	Picea sp.
Aphidinae	Lachninae	Eulachnini	Cinara Curtis	Cinara sp.9	Pinaceae	Picea sp.
Aphidinae	Lachninae	Eulachnini	Essigella (Essigella) del Guercio	Essigella (Essigella) californica (Essig)	Pinaceae	Pinus yunnanensis
Aphidinae	Lachninae	Eulachnini	Essigella (Essigella) del Guercio	Essigella (Essigella) californica (Essig)	Pinaceae	Pinus radiata
Aphidinae	Lachninae	Eulachnini	Essigella (Essigella) del Guercio	Essigella (Essigella) hoerneri Gillette & Palmer	Pinaceae	Pinus monophylla
Aphidinae	Lachninae	Eulachnini	Essigella (Essigella) del Guercio	Essigella (Essigella) hoerneri Gillette & Palmer	Pinaceae	Pinus monophylla
Aphidinae	Lachninae	Eulachnini	Essigella (Essigella) del Guercio	Essigella (Essigella) knowltoni Hottes	Pinaceae	Pinus contorta
Aphidinae	Lachninae	Eulachnini	Essigella (Essigella) del Guercio	Essigella (Essigella) pini Wilson
Aphidinae	Lachninae	Eulachnini	Essigella (Lambersella) Sorensen	Essigella (Lambersella) fusca Gillette & Palmer
Aphidinae	Lachninae	Eulachnini	Essigella (Lambersella) Sorensen	Essigella (Lambersella) fusca Gillette & Palmer
Aphidinae	Lachninae	Eulachnini	Eulachnus del Guercio	Eulachnus alticola Börner	Pinaceae	Pinus yunnanensis
Aphidinae	Lachninae	Eulachnini	Eulachnus del Guercio	Eulachnus alticola Börner	Pinaceae	Pinus yunnanensis
Aphidinae	Lachninae	Eulachnini	Eulachnus del Guercio	Eulachnus alticola Börner	Pinaceae	Pinus yunnanensis
Aphidinae	Lachninae	Eulachnini	Eulachnus del Guercio	Eulachnus brevipilosus Börner
Aphidinae	Lachninae	Eulachnini	Eulachnus del Guercio	Eulachnus drakontos Zhang & Qiao	Pinaceae	Pinus tabulaeformis
Aphidinae	Lachninae	Eulachnini	Eulachnus del Guercio	Eulachnus drakontos Zhang & Qiao	Pinaceae	Pinus tabulaeformis
Aphidinae	Lachninae	Eulachnini	Eulachnus del Guercio	Eulachnus drakontos Zhang & Qiao	Pinaceae	Pinus tabulaeformis
Aphidinae	Lachninae	Eulachnini	Eulachnus del Guercio	Eulachnus nigricola (Pašek)	Pinaceae	Pinus sylvestris
Aphidinae	Lachninae	Eulachnini	Eulachnus del Guercio	Eulachnus nigricola (Pašek)	Pinaceae	Pinus tabuliformis
Aphidinae	Lachninae	Eulachnini	Eulachnus del Guercio	Eulachnus piniarmandifoliae Zhang
Aphidinae	Lachninae	Eulachnini	Eulachnus del Guercio	Eulachnus piniarmandifoliae Zhang	Pinaceae	Pinus armandi
Aphidinae	Lachninae	Eulachnini	Eulachnus del Guercio	Eulachnus rileyi (Williams)	Pinaceae	Pinus tabulaeformis
Aphidinae	Lachninae	Eulachnini	Eulachnus del Guercio	Eulachnus rileyi (Williams)	Pinaceae	Pinus densata
Aphidinae	Lachninae	Lachnini	Lachnus Burmeister	Lachnus pallipes (Hartig)	Fagaceae	Quercus sp.
Aphidinae	Lachninae	Lachnini	Lachnus Burmeister	Lachnus pallipes (Hartig)	Fagaceae	Quercus liaotungensis
Aphidinae	Lachninae	Lachnini	Lachnus Burmeister	Lachnus quercihabitans (Takahashi)	Fagaceae	Fagaceae
Aphidinae	Lachninae	Lachnini	Lachnus Burmeister	Lachnus quercihabitans (Takahashi)	Fagaceae	Fagaceae
Aphidinae	Lachninae	Lachnini	Lachnus Burmeister	Lachnus quercihabitans (Takahashi)	Fagaceae	Quercus sp.
Aphidinae	Lachninae	Lachnini	Lachnus Burmeister	Lachnus roboris (Linnaeus)
Aphidinae	Lachninae	Lachnini	Lachnus Burmeister	Lachnus roboris (Linnaeus)
Aphidinae	Lachninae	Lachnini	Lachnus Burmeister	Lachnus roboris (Linnaeus)
Aphidinae	Lachninae	Lachnini	Lachnus Burmeister	Lachnus shiicola Sorin
Aphidinae	Lachninae	Lachnini	Lachnus Burmeister	Lachnus siniquercus Zhang	Fagaceae	Quercus sp.
Aphidinae	Lachninae	Lachnini	Lachnus Burmeister	Lachnus siniquercus Zhang
Aphidinae	Lachninae	Lachnini	Lachnus Burmeister	Lachnus siniquercus Zhang
Aphidinae	Lachninae	Lachnini	Lachnus Burmeister	Lachnus siniquercus Zhang
Aphidinae	Lachninae	Lachnini	Lachnus Burmeister	Lachnus siniquercus Zhang
Aphidinae	Lachninae	Lachnini	Lachnus Burmeister	Lachnus sorini Binazzi & Remaudière
Aphidinae	Lachninae	Lachnini	Lachnus Burmeister	Lachnus sp.	Fagaceae	Fagaceae
Aphidinae	Lachninae	Lachnini	Lachnus Burmeister	Lachnus sp.	Fagaceae	Fagaceae
Aphidinae	Lachninae	Lachnini	Lachnus Burmeister	Lachnus sp.	Fagaceae	Fagaceae
Aphidinae	Lachninae	Lachnini	Lachnus Burmeister	Lachnus takahashii Sorin
Aphidinae	Lachninae	Lachnini	Lachnus Burmeister	Lachnus tropicalis (van der Goot)	Fagaceae	Castanea mollissima
Aphidinae	Lachninae	Lachnini	Lachnus Burmeister	Lachnus tropicalis (van der Goot)
Aphidinae	Lachninae	Lachnini	Lachnus Burmeister	Lachnus tropicalis (van der Goot)
Aphidinae	Lachninae	Lachnini	Lachnus Burmeister	Lachnus tropicalis (van der Goot)
Aphidinae	Lachninae	Lachnini	Lachnus Burmeister	Lachnus tropicalis (van der Goot)
Aphidinae	Lachninae	Lachnini	Lachnus Burmeister	Lachnus tropicalis (van der Goot)
Aphidinae	Lachninae	Lachnini	Lachnus Burmeister	Lachnus tropicalis (van der Goot)
Aphidinae	Lachninae	Lachnini	Lachnus Burmeister	Lachnus tropicalis (van der Goot)
Aphidinae	Lachninae	Lachnini	Lachnus Burmeister	Lachnus tropicalis (van der Goot)
Aphidinae	Lachninae	Lachnini	Lachnus Burmeister	Lachnus yunlongensis Zhang	Fagaceae	Cyclobalanopsis glauca
Aphidinae	Lachninae	Lachnini	Longistigma Wilson	Longistigma caryae (Harris)	Fagaceae	Juglans regia
Aphidinae	Lachninae	Lachnini	Longistigma Wilson	Longistigma caryae (Harris)
Aphidinae	Lachninae	Lachnini	Longistigma Wilson	Longistigma liquidambarus (Takahashi)		Liquidambar formosana
Aphidinae	Lachninae	Lachnini	Maculolachnus Gaumont	Maculolachnus submacula (Walker)		Rosaceae
Aphidinae	Lachninae	Lachnini	Maculolachnus Gaumont	Maculolachnus submacula (Walker)		Rosaceae
Aphidinae	Lachninae	Lachnini	Maculolachnus Gaumont	Maculolachnus submacula (Walker)		Phaseolus vulgaris
Aphidinae	Lachninae	Lachnini	Maculolachnus Gaumont	Maculolachnus submacula (Walker)
Aphidinae	Lachninae	Stomaphidini	Stomaphis (Stomaphis) Walker	Stomaphis (Stomaphis) betulidahuricae Zhang & Qiao		Betula sp.
Aphidinae	Lachninae	Stomaphidini	Stomaphis (Stomaphis) Walker	Stomaphis (Stomaphis) betulidahuricae Zhang & Qiao		Betula sp.
Aphidinae	Lachninae	Stomaphidini	Stomaphis (Stomaphis) Walker	Stomaphis (Stomaphis) pistacicola Zhang & Qiao		Pistacia chinesis
Aphidinae	Lachninae	Stomaphidini	Stomaphis (Stomaphis) Walker	Stomaphis (Stomaphis) quercisucta Qiao & Zhang		Quercus liaotungensis
Aphidinae	Lachninae	Stomaphidini	Stomaphis (Stomaphis) Walker	Stomaphis (Stomaphis) sinisalicis Zhang & Zhong		Salix sp.
Aphidinae	Lachninae	Stomaphidini	Stomaphis (Stomaphis) Walker	Stomaphis (Stomaphis) sinisalicis Zhang & Zhong		Salix babylonica
Aphidinae	Lachninae	Stomaphidini	Stomaphis (Stomaphis) Walker	Stomaphis (Stomaphis) sinisalicis Zhang & Zhong
Aphidinae	Lachninae	Stomaphidini	Stomaphis (Stomaphis) Walker	Stomaphis (Stomaphis) yanonis Takahashi		Salix sp.
Aphidinae	Lachninae	Stomaphidini	Stomaphis (Stomaphis) Walker	Stomaphis (Stomaphis) yanonis Takahashi		Celtis sinesis
Aphidinae	Lachninae	Stomaphidini	Stomaphis (Stomaphis) Walker	Stomaphis (Stomaphis) yanonis Takahashi
Aphidinae	Lachninae	Stomaphidini	Stomaphis Walker	Stomaphis aesculi Takahashi
Aphidinae	Lachninae	Stomaphidini	Stomaphis Walker	Stomaphis aphananthae Sorin
Aphidinae	Lachninae	Stomaphidini	Stomaphis Walker	Stomaphis fagi Takahashi
Aphidinae	Lachninae	Stomaphidini	Stomaphis Walker	Stomaphis graffii Cholodkovsky
Aphidinae	Lachninae	Stomaphidini	Stomaphis Walker	Stomaphis graffii Cholodkovsky
Aphidinae	Lachninae	Stomaphidini	Stomaphis Walker	Stomaphis graffii Cholodkovsky
Aphidinae	Lachninae	Stomaphidini	Stomaphis Walker	Stomaphis graffii Cholodkovsky
Aphidinae	Lachninae	Stomaphidini	Stomaphis Walker	Stomaphis japonica Takahashi
Aphidinae	Lachninae	Stomaphidini	Stomaphis Walker	Stomaphis longirostris (Fabricius)
Aphidinae	Lachninae	Stomaphidini	Stomaphis Walker	Stomaphis longirostris (Fabricius)
Aphidinae	Lachninae	Stomaphidini	Stomaphis Walker	Stomaphis longirostris (Fabricius)
Aphidinae	Lachninae	Stomaphidini	Stomaphis Walker	Stomaphis malloti Sorin
Aphidinae	Lachninae	Stomaphidini	Stomaphis Walker	Stomaphis pini Takahashi
Aphidinae	Lachninae	Stomaphidini	Stomaphis Walker	Stomaphis quercus (Linnaeus)
Aphidinae	Lachninae	Stomaphidini	Stomaphis Walker	Stomaphis quercus (Linnaeus)
Aphidinae	Lachninae	Stomaphidini	Stomaphis Walker	Stomaphis quercus (Linnaeus)
Aphidinae	Lachninae	Stomaphidini	Stomaphis Walker	Stomaphis quercus (Linnaeus)
Aphidinae	Lachninae	Stomaphidini	Stomaphis Walker	Stomaphis sp.1		Carya cathayensis
Aphidinae	Lachninae	Stomaphidini	Stomaphis Walker	Stomaphis sp.2
Aphidinae	Lachninae	Stomaphidini	Stomaphis Walker	Stomaphis sp.2
Aphidinae	Lachninae	Stomaphidini	Stomaphis Walker	Stomaphis takahashii Sorin
Aphidinae	Lachninae	Tramini	Protrama Baker	Protrama flavescens (Koch)
Aphidinae	Lachninae	Tramini	Protrama Baker	Protrama radicis (Kaltenbach)
Aphidinae	Lachninae	Tramini	Protrama Baker	Protrama ranunculi (del Guercio)
Aphidinae	Lachninae	Tramini	Protrama Baker	Protrama sp.	Asteraceae	Cichorium endivia
Aphidinae	Lachninae	Tramini	Protrama Baker	Protrama sp.	Asteraceae	Artemisia sp.
Aphidinae	Lachninae	Tramini	Protrama Baker	Protrama sp.	Asteraceae	Artemisia sp.
Aphidinae	Lachninae	Tramini	Protrama Baker	Protrama sp.	Asteraceae	Artemisia sp.
Aphidinae	Lachninae	Tramini	Protrama Baker	Protrama sp.	Asteraceae	Artemisia sp.
Aphidinae	Lachninae	Tramini	Protrama Baker	Protrama sp.	Apiaceae	Apium graveolens
Aphidinae	Lachninae	Tramini	Trama von Heyden	Trama caudata del Guercio
Aphidinae	Lachninae	Tramini	Trama von Heyden	Trama maritima (Eastop)
Aphidinae	Lachninae	Tramini	Trama von Heyden	Trama rara Mordvilko
Aphidinae	Lachninae	Tramini	Trama von Heyden	Trama rara Mordvilko
Aphidinae	Lachninae	Tramini	Trama von Heyden	Trama sp.		Cichorium endivia
Aphidinae	Lachninae	Tramini	Trama von Heyden	Trama sp.		Cichorium endivia
Aphidinae	Lachninae	Tramini	Trama von Heyden	Trama troglodytes von Heyden
Aphidinae	Lachninae	Tramini	Trama von Heyden	Trama troglodytes von Heyden
Aphidinae	Lachninae	Tuberolachnini	Nippolachnus Matsumura	Nippolachnus micromeli (Shinji)		Raphiolepis indica
Aphidinae	Lachninae	Tuberolachnini	Nippolachnus Matsumura	Nippolachnus micromeli (Shinji)		Sorbus alnifolia
Aphidinae	Lachninae	Tuberolachnini	Nippolachnus Matsumura	Nippolachnus piri Matsumura		Pyrus pyrifolia
Aphidinae	Lachninae	Tuberolachnini	Nippolachnus Matsumura	Nippolachnus piri Matsumura		Pyrus sp.
Aphidinae	Lachninae	Tuberolachnini	Nippolachnus Matsumura	Nippolachnus piri Matsumura		Pyrus sp.
Aphidinae	Lachninae	Tuberolachnini	Nippolachnus Matsumura	Nippolachnus piri Matsumura		Pyrus pyrifolia
Aphidinae	Lachninae	Tuberolachnini	Nippolachnus Matsumura	Nippolachnus piri Matsumura		Tuberolachnini
Aphidinae	Lachninae	Tuberolachnini	Nippolachnus Matsumura	Nippolachnus piri Matsumura
Aphidinae	Lachninae	Tuberolachnini	Nippolachnus Matsumura	Nippolachnus sp.		Eribotrya japonica
Aphidinae	Lachninae	Tuberolachnini	Pterochloroides Mordvilko	Pterochloroides persicae (Cholodkovsky)
Aphidinae	Lachninae	Tuberolachnini	Pterochloroides Mordvilko	Pterochloroides persicae (Cholodkovsky)
Aphidinae	Lachninae	Tuberolachnini	Pyrolachnus Basu & Hille Ris Lambers	Pyrolachnus imbricatus
Aphidinae	Lachninae	Tuberolachnini	Pyrolachnus Basu & Hille Ris Lambers	Pyrolachnus imbricatus
Aphidinae	Lachninae	Tuberolachnini	Pyrolachnus Basu & Hille Ris Lambers	Pyrolachnus imbricatus
Aphidinae	Lachninae	Tuberolachnini	Pyrolachnus Basu & Hille Ris Lambers	Pyrolachnus imbricatus
Aphidinae	Lachninae	Tuberolachnini	Pyrolachnus Basu & Hille Ris Lambers	Pyrolachnus sp.1		Eribotrya japonica
Aphidinae	Lachninae	Tuberolachnini	Pyrolachnus Basu & Hille Ris Lambers	Pyrolachnus sp.1		Eribotrya japonica
Aphidinae	Lachninae	Tuberolachnini	Pyrolachnus Basu & Hille Ris Lambers	Pyrolachnus sp.2		Eribotrya japonica
Aphidinae	Lachninae	Tuberolachnini	Pyrolachnus Basu & Hille Ris Lambers	Pyrolachnus sp.2		Eribotrya japonica
Aphidinae	Lachninae	Tuberolachnini	Pyrolachnus Basu & Hille Ris Lambers	Pyrolachnus sp.2
Aphidinae	Lachninae	Tuberolachnini	Pyrolachnus Basu & Hille Ris Lambers	Pyrolachnus sp.2
Aphidinae	Lachninae	Tuberolachnini	Sinolachnus Hille Ris Lambers	Sinolachnus taiwanus Tao
Aphidinae	Lachninae	Tuberolachnini	Sinolachnus Hille Ris Lambers	Sinolachnus taiwanus Tao
Aphidinae	Lachninae	Tuberolachnini	Sinolachnus Hille Ris Lambers	Sinolachnus taiwanus Tao
Aphidinae	Lachninae	Tuberolachnini	Tuberolachnus (Tuberolachnus) Mordvilko	Tuberolachnus (Tuberolachnus) salignus Mordvilko		Salix sp.
Aphidinae	Lachninae	Tuberolachnini	Tuberolachnus (Tuberolachnus) Mordvilko	Tuberolachnus (Tuberolachnus) salignus Mordvilko		Salix sp.
Aphidinae	Lachninae	Tuberolachnini	Tuberolachnus (Tuberolachnus) Mordvilko	Tuberolachnus (Tuberolachnus) salignus Mordvilko		Salix sp.
Aphidinae	Lachninae	Tuberolachnini	Tuberolachnus (Tuberolachnus) Mordvilko	Tuberolachnus (Tuberolachnus) salignus Mordvilko
Aphidinae	Lachninae	Tuberolachnini	Tuberolachnus (Tuberolachnus) Mordvilko	Tuberolachnus (Tuberolachnus) salignus Mordvilko
Aphidinae	Lachninae	Tuberolachnini	Tuberolachnus Mordvilko	Tuberolachnus salignus Mordvilko
Aphidinae	Lachninae	Tuberolachnini	Tuberolachnus Mordvilko	Tuberolachnus salignus Mordvilko
Aphidinae	Lachninae	Tuberolachnini	Tuberolachnus Mordvilko	Tuberolachnus salignus Mordvilko
Aphidinae	Lachninae	Tuberolachnini	Tuberolachnus Mordvilko	Tuberolachnus salignus Mordvilko
Aphidinae	Lachninae	Tuberolachnini	Tuberolachnus Mordvilko	Tuberolachnus salignus Mordvilko
Aphidinae	Lachninae	Tuberolachnini	Tuberolachnus Mordvilko	Tuberolachnus salignus Mordvilko
Aphidinae	Mindarinae	-	Mindarus Koch	Mindarus keteleerifoliae Zhang
Phylloxeridae	Phylloxerinae		Phylloxerina Börner	Phylloxerina salicis (Lichtenstein)		Salix paraplesia Schneider.
