# Supplementary material for: Phylogenetic reconstruction of Tuberolachnini and Lachninae (Insecta, Hemiptera): Morphological and molecular analyses revealed a new tribe
Source: Front Zool. 2024 Nov 19;21:29. doi: 10.1186/s12983-024-00550-2 (PMC11575128; doi:10.1186/s12983-024-00550-2)
Supplement: Supplementary file 3 — Additional file 3: Selected subsets for BI analysis. [file 12983_2024_550_MOESM3_ESM.xlsx]

## Sheet: Sheet1
	Phylogenetic reconstruction of Tuberolachnini and Lachninae (Insecta, Hemiptera): Morphological and molecular analyses revealed a new tribe MARIUSZ KANTURSKI 1 *, YERIM LEE 2, HYOJOONG KIM 2 1 Institute of Biology, Biotechnology and Environmental Protection, Faculty of Natural Sciences, University of Silesia in Katowice, Bankowa 9, 40-007 Katowice, Poland 2 Department of Biological Sciences, Kuns…
	Subset	Best Model
1	charset Subset1 = 1-668\3;	GTR+I+G
2	charset Subset2 = 2-668\3;	GTR+I+G
3	charset Subset3 = 3-668\3;	GTR+I+G
4	charset Subset4 = 669-1895\3;	GTR+I+G
5	charset Subset5 = 670-1895\3;	GTR+I+G
6	charset Subset6 = 671-1895\3;	GTR+G
7	charset Subset7 = 1896-2625\3;	GTR+I
8	charset Subset8 = 1897-2625\3;	GTR+I
9	charset Subset9 = 1898-2625\3;	GTR+G
10	charset Subset10 = 2626-3402\3;	GTR+I+G
11	charset Subset11 = 2627-3402\3;	GTR+I
12	charset Subset12 = 2628-3402\3;	GTR+G
